# Supplementary material for: Step-Wise Loss of Bacterial Flagellar Torsion Confers Progressive Phagocytic Evasion
Source: PLoS Pathog. 2011 Sep 15;7(9):e1002253. doi: 10.1371/journal.ppat.1002253 (PMC3174259; doi:10.1371/journal.ppat.1002253)
Supplement: Table S1 — Change in gene expression of bacterial immunogens with loss of motABmotCD . Selected genes detected in bacterial microarray that correspond to known or proposed immunogenic molecule expression by P. aeruginosa, compared to gene expression with loss of motABmotCD. (XLSX) [file ppat.1002253.s002.xlsx]

## Sheet: Sheet1
Gene Name	Gene ID	motABmotCD - WT log(fold change)	False Discovery Rate
exoT	PA0044_exoT_at	0.114561	0.846286
exsA	PA1713_exsA_at	-0.0322824	0.979028
exsC	PA1710_exsC_at	-0.1915	0.752445
pscL	PA1725_pscL_at	-0.133325	0.782027
pscC	PA1716_pscC_at	0.080912	0.883334
pscF	PA1719_pscF_at	-0.196819	0.865134
pscB	PA1715_pscB_at	-0.359785	0.441116
pscD	PA1717_pscD_at	-0.145737	0.7307
pscE	PA1718_pscE_at	0.156194	0.926927
pscG	PA1720_pscG_at	0.151153	0.741184
pscH	PA1721_pscH_at	-0.0122415	0.990991
pscI	PA1722_pscI_at	0.0171806	0.992742
pscJ	PA1723_pscJ_at	-0.0740163	0.9308
pscK	PA1724_pscK_at	0.335804	0.34546
bglX	PA1726_bglX_at	-0.050162	0.95236
pcrV	PA1706_pcrV_at	0.564917	0.436404
popB	PA1708_popB_at	0.563174	0.494471
popD	PA1709_popD_at	0.240746	0.689055
rhlR	PA3477_rhlR_at	-0.0535715	0.956289
lasR	PA1430_lasR_at	-0.102052	0.889954
plcH	PA0844_plcH_at	0.102854	0.859576
pilA	PA4525_pilA_at	-0.049708	0.922407
pilB	PA4526_pilB_at	-0.0195547	0.972567
pilC	PA4527_pilC_at	0.130401	0.814909
pilD	PA4528_pilD_at	-0.249232	0.580604
pilF	PA3805_pilF_at	-0.11536	0.859576
pilG	PA0408_pilG_at	-0.346418	0.594651
pilH	PA0409_pilH_at	-0.42255	0.557576
pilI	PA0410_pilI_at	-0.459875	0.132763
pilK	PA0412_pilK_at	-0.0949382	0.850375
pilM	PA5044_pilM_at	-0.0355805	0.962769
pilN	PA5043_pilN_at	0.0833279	0.903803
pilO	PA5042_pilO_at	-0.0101987	0.989382
pilP	PA5041_pilP_at	-0.187936	0.685105
pilQ	PA5040_pilQ_at	-0.0768789	0.856665
pilT	PA0395_pilT_at	0.0421137	0.944013
pilU	PA0396_pilU_at	-0.0819017	0.922407
rpoS	PA3622_rpoS_at	0.137151	0.909928
lasB	PA3724_lasB_at	0.831905	0.441116
lasA	PA1871_lasA_at	0.325242	0.433911
lpxA	PA3644_lpxA_at	0.0174888	0.981489
lpxB	PA3643_lpxB_at	0.0410145	0.94611
rmd	PA5454_rmd_at	-0.488808	0.0951752
gmd	PA5453_gmd_at	0.0103441	0.992888
wbpW	PA5452_wbpW_at	0.0976484	0.870587
orf488	PA0488_at	0.209224	0.683
wzm	PA5451_wzm_at	-0.0831892	0.879075
wzt	PA5450_wzt_at	-0.235439	0.636507
wbpX	PA5449_wbpX_at	-0.0752849	0.893815
wbpY	PA5448_wbpY_at	0.0798271	0.859576
wbpZ	PA5447_wbpZ_at	-0.127452	0.827321
wbpL	PA3145_wbpL_at	0.157137	0.786161
wzz	PA3160_wzz_at	0.0933886	0.849795
wzy	PA3154_wzy_at	0.166125	0.766048
wzx	PA3153_wzx_at	0.188068	0.716566
wbpA	PA3159_wbpA_at	0.100132	0.850375
wbpB	PA3158_wbpB_at	-0.0814182	0.879917
wbpD	PA3156_wbpD_at	0.0610153	0.907651
wbpE	PA3155_wbpE_at	-0.0667717	0.893815
wbpG	PA3150_wbpG_at	0.00622321	0.994368
wbpH	PA3149_wbpH_at	-0.187767	0.76118
wbpI	PA3148_wbpI_at	-0.0656192	0.878643
wbpJ	PA3147_wbpJ_at	-0.0601522	0.893815
wbpK	PA3146_wbpK_at	0.148456	0.782989
wbpL	PA3145_wbpL_at	0.157137	0.786161
wbpM	PA3141_wbpM_g_at	-0.289172	0.693481
waaC	PA5011_waaC_at	0.0234742	0.975277
waaF	PA5012_waaF_at	-0.150341	0.728009
algA	PA3551_algA_at	0.0422293	0.940331
algB	PA5483_algB_at	0.190434	0.735658
algC	PA5322_algC_at	0.185991	0.685105
algD	PA3540_algD_at	0.132004	0.754154
algE	PA3544_algE_at	0.178117	0.787161
algF	PA3550_algF_at	-0.0949706	0.848733
algG	PA3545_algG_at	-0.356843	0.384918
algI	PA3548_algI_at	-0.0475978	0.940716
algJ	PA3549_algJ_at	0.0269577	0.971072
algK	PA3543_algK_at	0.156399	0.707205
algL	PA3547_algL_at	0.0852258	0.883892
algP	PA5253_algP_at	0.306559	0.823268
algQ	PA5255_algQ_at	-0.671472	0.24894
algR	PA5261_algR_at	-0.248503	0.689561
algU	PA0762_algU_at	-0.208335	0.736763
algW	PA4446_algW_at	0.010068	0.992742
algX	PA3546_algX_at	-0.00145578	0.99786
algZ	PA5262_algZ_at	-0.276599	0.665933
mucA	PA0763_mucA_at	-0.0518374	0.922407
mucB	PA0764_mucB_at	-0.0112282	0.992742
mucC	PA0765_mucC_at	-0.282622	0.712611
mucD	PA0766_mucD_at	-0.0620156	0.903803
rmlB	PA5161_rmlB_at	0.214344	0.683
rmlD	PA5162_rmlD_at	0.196138	0.685105
rmlA	PA5163_rmlA_at	0.359576	0.441116
rmlC	PA5164_rmlC_at	-0.0201273	0.980859
