# Supplementary material for: Step-Wise Loss of Bacterial Flagellar Torsion Confers Progressive Phagocytic Evasion
Source: PLoS Pathog. 2011 Sep 15;7(9):e1002253. doi: 10.1371/journal.ppat.1002253 (PMC3174259; doi:10.1371/journal.ppat.1002253)
Supplement: Table S2 — P. aeruginosa genes detected in bacterial microarray. List of genes identified in bacterial microarray analyses with comparative expression levels and statistical analysis relative to loss of motAB, motCD, or motABmotCD. (XLSX) [file ppat.1002253.s003.xlsx]

## Sheet: Berwin_20100629.20100913
Probe.Set.ID	GeneChip.Array	Species.Scientific.Name	Annotation.Date	Sequence.Type	Sequence.Source	Transcript.ID.Array.Design.	Target.Description	Representative.Public.ID	Archival.UniGene.Cluster	UniGene.ID	Genome.Version	Alignments	Gene.Title	Gene.Symbol	Chromosomal.Location	Unigene.Cluster.Type	Ensembl	Entrez.Gene	SwissProt	EC	OMIM	RefSeq.Protein.ID	RefSeq.Transcript.ID	FlyBase	AGI	WormBase	MGI.Name	RGD.Name	SGD.accession.number	Gene.Ontology.Biological.Process	Gene.Ontology.Cellular.Component	Gene.Ontology.Molecular.Function	Pathway	InterPro	Trans.Membrane	QTL	Annotation.Description	Annotation.Transcript.Cluster	Transcript.Assignments	Annotation.Notes	ABCDmWT.logFC	ABCDmWT.t	ABCDmWT.P.Value	ABCDmWT.adj.P.Val	ABCDmWT.B	ABCDmA.logFC	ABCDmA.t	ABCDmA.P.Value	ABCDmA.adj.P.Val
AFFX-YEL002C_WPB1_at	P. aeruginosa Genome Array	Pseudomonas aeruginosa	2010-08-10	Control sequence	Saccharomyces Genome Database	AFFX-YEL002C_WPB1	X61388 SGD:YEL002C S.cerevisiae WBP1 Oligosaccharyl transferase beta glycoprotein comples, beta subunit	YEL002C	---	---	---	---	---	---	---	---	YEL002C	---	P33767	---	---	---	---	---	---	---	---	---	---	0006487 // protein amino acid N-linked glycosylation // inferred from physical interaction /// 0007049 // cell cycle // inferred from direct assay /// 0018279 // protein amino acid N-linked glycosylation via asparagine // inferred from electronic annotation	0005635 // nuclear envelope // inferred from direct assay /// 0005783 // endoplasmic reticulum // inferred from direct assay /// 0005783 // endoplasmic reticulum // inferred from electronic annotation /// 0005789 // endoplasmic reticulum membrane // inferred from electronic annotation /// 0008250 // oligosaccharyltransferase complex // inferred from physical interaction /// 0016020 // membrane //…	0004579 // dolichyl-diphosphooligosaccharide-protein glycotransferase activity // inferred from electronic annotation /// 0004579 // dolichyl-diphosphooligosaccharide-protein glycotransferase activity // inferred from physical interaction /// 0005515 // protein binding // inferred from physical interaction /// 0016740 // transferase activity // inferred from electronic annotation	---	---	---	---	This probe set was annotated using the Design Representative Id based pipeline to a Saccharomyces Genome Database identifier using 2 transcripts. // false // Design Representative Id // R	YEL002C	AFFX-YEL002C_WPB1 // --- // unknown // --- // --- /// YEL002C // X61388 SGD:YEL002C S.cerevisiae WBP1 Oligosaccharyl transferase beta glycoprotein comples, beta subunit // sgd // --- // ---	---	0.110798	1.03869	0.313767	0.787161	-5.62482	-0.0460884	-0.432064	0.671227	0.986942
AFFX-YEL018W_at	P. aeruginosa Genome Array	Pseudomonas aeruginosa	2010-08-10	Control sequence	Saccharomyces Genome Database	AFFX-YEL018W	U18530 SGD:YEL018W S. cerevisiae Hypothetical ORF	YEL018W	---	---	---	---	---	---	---	---	YEL018W	---	P39995	---	---	---	---	---	---	---	---	---	---	0006281 // DNA repair // inferred from direct assay /// 0006281 // DNA repair // inferred from electronic annotation /// 0006350 // transcription // inferred from electronic annotation /// 0006974 // response to DNA damage stimulus // inferred from electronic annotation /// 0016568 // chromatin modification // inferred from electronic annotation /// 0045449 // regulation of transcription // infer…	0005634 // nucleus // inferred from direct assay /// 0005634 // nucleus // inferred from electronic annotation /// 0035267 // NuA4 histone acetyltransferase complex // inferred from physical interaction	0005515 // protein binding // inferred from physical interaction	---	---	---	---	This probe set was annotated using the Design Representative Id based pipeline to a Saccharomyces Genome Database identifier using 2 transcripts. // false // Design Representative Id // R	YEL018W	AFFX-YEL018W // --- // unknown // --- // --- /// YEL018W // U18530 SGD:YEL018W S. cerevisiae Hypothetical ORF // sgd // --- // ---	---	-0.0876785	-0.885288	0.388583	0.831571	-5.76607	0.028449	0.287248	0.777459	0.989433
AFFX-YEL024W_RIP1_at	P. aeruginosa Genome Array	Pseudomonas aeruginosa	2010-08-10	Control sequence	Saccharomyces Genome Database	AFFX-YEL024W_RIP1	M23316 SGD:YEL024W S.cerevisiae RIP1 Rieske iron-sulfur protein of the mitochondrial cytochrome bc1 complex	YEL024W	---	---	---	---	---	---	---	---	YEL024W	---	P08067	---	---	---	---	---	---	---	---	---	---	0006122 // mitochondrial electron transport, ubiquinol to cytochrome c // inferred from direct assay /// 0006810 // transport // inferred from electronic annotation /// 0009060 // aerobic respiration // inferred from mutant phenotype /// 0022900 // electron transport chain // inferred from electronic annotation /// 0055114 // oxidation reduction // inferred from electronic annotation	0005739 // mitochondrion // inferred from direct assay /// 0005739 // mitochondrion // inferred from electronic annotation /// 0005739 // mitochondrion // inferred from physical interaction /// 0005750 // mitochondrial respiratory chain complex III // inferred from direct assay /// 0016020 // membrane // inferred from electronic annotation /// 0070469 // respiratory chain // inferred from electro…	0008121 // ubiquinol-cytochrome-c reductase activity // inferred from direct assay /// 0008121 // ubiquinol-cytochrome-c reductase activity // inferred from electronic annotation /// 0016491 // oxidoreductase activity // inferred from electronic annotation /// 0016679 // oxidoreductase activity, acting on diphenols and related substances as donors // inferred from electronic annotation /// 004687…	---	---	---	---	This probe set was annotated using the Design Representative Id based pipeline to a Saccharomyces Genome Database identifier using 2 transcripts. // false // Design Representative Id // R	YEL024W	AFFX-YEL024W_RIP1 // --- // unknown // --- // --- /// YEL024W // M23316 SGD:YEL024W S.cerevisiae RIP1 Rieske iron-sulfur protein of the mitochondrial cytochrome bc1 complex // sgd // --- // ---	---	-0.0292233	-0.310061	0.760354	0.951443	-6.10503	-0.00931526	-0.0988355	0.922447	0.993503
AFFX-YFL039C_ACT1_at	P. aeruginosa Genome Array	Pseudomonas aeruginosa	2010-08-10	Control sequence	Saccharomyces Genome Database	AFFX-YFL039C_ACT1	V01288 SGD:YFL039C S. cerevisiae ACT1 Actin	YFL039C	---	---	---	---	---	---	---	---	YFL039C	---	A4URX6 /// A4URX7 /// A4URX8 /// A4URX9 /// A4URY0 /// A4URY1 /// A4URY2 /// A4URY3 /// A4URY4 /// A4URY5 /// P60010 /// Q7Z9V1	---	---	---	---	---	---	---	---	---	---	0000001 // mitochondrion inheritance // traceable author statement /// 0000011 // vacuole inheritance // inferred from genetic interaction /// 0000132 // establishment of mitotic spindle orientation // traceable author statement /// 0000910 // cytokinesis // inferred from direct assay /// 0000916 // contractile ring contraction involved in cell cycle cytokinesis // inferred from direct assay /// …	0000123 // histone acetyltransferase complex // inferred from direct assay /// 0000142 // cellular bud neck contractile ring // inferred from direct assay /// 0000812 // Swr1 complex // inferred from direct assay /// 0005737 // cytoplasm // inferred from electronic annotation /// 0005856 // cytoskeleton // inferred from electronic annotation /// 0030479 // actin cortical patch // inferred from di…	0000166 // nucleotide binding // inferred from electronic annotation /// 0005515 // protein binding // inferred from electronic annotation /// 0005515 // protein binding // inferred from physical interaction /// 0005524 // ATP binding // inferred from electronic annotation	---	---	---	---	This probe set was annotated using the Design Representative Id based pipeline to a Saccharomyces Genome Database identifier using 2 transcripts. // false // Design Representative Id // R	YFL039C	AFFX-YFL039C_ACT1 // --- // unknown // --- // --- /// YFL039C // V01288 SGD:YFL039C S. cerevisiae ACT1 Actin // sgd // --- // ---	---	0.0273318	0.268612	0.791521	0.958842	-6.11712	-0.0124386	-0.122245	0.904165	0.993503
AFFX-YER148W_SPT15_at	P. aeruginosa Genome Array	Pseudomonas aeruginosa	2010-08-10	Control sequence	Saccharomyces Genome Database	AFFX-YER148W_SPT15	X16860 SGD:YER148W S. cerevisiae SPT15 TFIID subunit	YER148W	---	---	---	---	---	---	---	---	YER148W	---	P13393	---	---	---	---	---	---	---	---	---	---	0006350 // transcription // inferred from electronic annotation /// 0006355 // regulation of transcription, DNA-dependent // inferred from electronic annotation /// 0006360 // transcription from RNA polymerase I promoter // inferred from mutant phenotype /// 0006367 // transcription initiation from RNA polymerase II promoter // inferred from electronic annotation /// 0006383 // transcription from…	0000126 // transcription factor TFIIIB complex // inferred from direct assay /// 0000500 // RNA polymerase I upstream activating factor complex // inferred from direct assay /// 0005634 // nucleus // inferred from direct assay /// 0005634 // nucleus // inferred from electronic annotation /// 0005654 // nucleoplasm // non-traceable author statement /// 0005669 // transcription factor TFIID complex…	0003677 // DNA binding // inferred from electronic annotation /// 0003682 // chromatin binding // inferred from direct assay /// 0003701 // RNA polymerase I transcription factor activity // inferred from direct assay /// 0003701 // RNA polymerase I transcription factor activity // inferred from mutant phenotype /// 0003702 // RNA polymerase II transcription factor activity // inferred from electr…	---	---	---	---	This probe set was annotated using the Design Representative Id based pipeline to a Saccharomyces Genome Database identifier using 2 transcripts. // false // Design Representative Id // R	YER148W	AFFX-YER148W_SPT15 // --- // unknown // --- // --- /// YER148W // X16860 SGD:YER148W S. cerevisiae SPT15 TFIID subunit // sgd // --- // ---	---	0.0383096	0.34361	0.735432	0.942705	-6.094	-0.0184046	-0.165077	0.870867	0.990426
AFFX-YER022W_SRB4_at	P. aeruginosa Genome Array	Pseudomonas aeruginosa	2010-08-10	Control sequence	Saccharomyces Genome Database	AFFX-YER022W_SRB4	L12026 SGD:YER022W S. cerevisiae SRB4 RNA polymerase II holoenzyme/mediator subunit	YER022W	---	---	---	---	---	---	---	---	YER022W	---	P32569	---	---	---	---	---	---	---	---	---	---	0006350 // transcription // inferred from electronic annotation /// 0006366 // transcription from RNA polymerase II promoter // inferred from direct assay /// 0045449 // regulation of transcription // inferred from electronic annotation	0005634 // nucleus // inferred from electronic annotation /// 0016592 // mediator complex // inferred from direct assay	0005515 // protein binding // inferred from physical interaction /// 0016455 // RNA polymerase II transcription mediator activity // inferred from direct assay	---	---	---	---	This probe set was annotated using the Design Representative Id based pipeline to a Saccharomyces Genome Database identifier using 2 transcripts. // false // Design Representative Id // R	YER022W	AFFX-YER022W_SRB4 // --- // unknown // --- // --- /// YER022W // L12026 SGD:YER022W S. cerevisiae SRB4 RNA polymerase II holoenzyme/mediator subunit // sgd // --- // ---	---	0.0210253	0.186493	0.854307	0.975077	-6.13599	-0.0651497	-0.577874	0.571067	0.985027
AFFX-Athal_GAPDH_at	P. aeruginosa Genome Array	Pseudomonas aeruginosa	2010-08-10	Control sequence	GenBank	AFFX-Athal_GAPDH	M64116 Arabidopsis thaliana glyceraldehyde 3-phosphate dehydrogenase C subunit (GapC) gene	M64116	---	---	---	---	---	---	---	---	---	---	P25858	---	---	---	---	---	---	---	---	---	---	0006006 // glucose metabolic process // inferred from electronic annotation /// 0006094 // gluconeogenesis // traceable author statement /// 0006096 // glycolysis // inferred from direct assay /// 0006096 // glycolysis // inferred from electronic annotation /// 0006096 // glycolysis // traceable author statement /// 0006950 // response to stress // inferred from expression pattern /// 0006979 // …	0005634 // nucleus // inferred from direct assay /// 0005737 // cytoplasm // inferred from electronic annotation /// 0005739 // mitochondrion // inferred from direct assay /// 0005740 // mitochondrial envelope // inferred from direct assay /// 0005829 // cytosol // traceable author statement /// 0005886 // plasma membrane // inferred from direct assay /// 0009507 // chloroplast // inferred from d…	0003824 // catalytic activity // inferred from electronic annotation /// 0004365 // glyceraldehyde-3-phosphate dehydrogenase (phosphorylating) activity // inferred from electronic annotation /// 0004365 // glyceraldehyde-3-phosphate dehydrogenase (phosphorylating) activity // traceable author statement /// 0005488 // binding // inferred from electronic annotation /// 0005507 // copper ion binding…	---	---	---	---	This probe set was annotated using the Design Representative Id based pipeline to a UniGene identifier using 1 transcripts. // false // Design Representative Id // R	M64116	AFFX-Athal_GAPDH // --- // unknown // --- // --- /// M64116 // M64116 Arabidopsis thaliana glyceraldehyde 3-phosphate dehydrogenase C subunit (GapC) gene // gb // --- // ---	---	-0.0805571	-0.683117	0.50391	0.867361	-5.92061	-0.111093	-0.942058	0.359605	0.966977
AFFX-Athal_ubq_at	P. aeruginosa Genome Array	Pseudomonas aeruginosa	2010-08-10	Control sequence	GenBank	AFFX-Athal_ubq	U84969 Arabidopsis thaliana ubiquitin (UBQ11) gene	U84969	---	---	---	---	---	---	---	---	---	---	O49977	---	---	---	---	---	---	---	---	---	---	---	---	---	---	---	---	---	This probe set was annotated using the Design Representative Id based pipeline to a GenBank identifier using 2 transcripts. // false // Design Representative Id // R	U84969	AFFX-Athal_ubq // --- // unknown // --- // --- /// U84969 // U84969 Arabidopsis thaliana ubiquitin (UBQ11) gene // gb // --- // ---	---	-0.0735985	-0.647795	0.525933	0.878459	-5.94378	-0.100567	-0.885165	0.388648	0.968306
AFFX-Athal_actin_at	P. aeruginosa Genome Array	Pseudomonas aeruginosa	2010-08-10	Control sequence	GenBank	AFFX-Athal_actin	U37281 Arabidopsis thaliana actin-2 mRNA	U37281	---	---	---	---	---	---	---	---	---	---	P53492	---	---	---	---	---	---	---	---	---	---	0009416 // response to light stimulus // inferred from expression pattern /// 0009611 // response to wounding // inferred from expression pattern /// 0009733 // response to auxin stimulus // inferred from expression pattern /// 0009845 // seed germination // inferred from mutant phenotype /// 0010053 // root epidermal cell differentiation // inferred from mutant phenotype /// 0048364 // root deve…	0005618 // cell wall // inferred from direct assay /// 0005730 // nucleolus // inferred from direct assay /// 0005737 // cytoplasm // inferred from electronic annotation /// 0005739 // mitochondrion // inferred from direct assay /// 0005856 // cytoskeleton // inferred from electronic annotation /// 0005886 // plasma membrane // inferred from direct assay	0000166 // nucleotide binding // inferred from electronic annotation /// 0005515 // protein binding // inferred from electronic annotation /// 0005515 // protein binding // inferred from physical interaction /// 0005524 // ATP binding // inferred from electronic annotation	---	---	---	---	This probe set was annotated using the Design Representative Id based pipeline to a UniGene identifier using 1 transcripts. // false // Design Representative Id // R	U37281	AFFX-Athal_actin // --- // unknown // --- // --- /// U37281 // U37281 Arabidopsis thaliana actin-2 mRNA // gb // --- // ---	---	0.02516	0.227121	0.823089	0.968132	-6.1275	-0.0231021	-0.208544	0.837329	0.990426
AFFX-Bsubtilis_dapB_at	P. aeruginosa Genome Array	Pseudomonas aeruginosa	2010-08-10	Control sequence	GenBank	AFFX-Bsubtilis_dapB	L38424 Bacillus subtilis dapB, dihydropicolinate reductase, nucleotides 1358-2101	L38424	---	---	---	---	---	---	---	---	---	---	P42975 /// P42976 /// P42977 /// P42978 /// P42979 /// P42980 /// P42981 /// P42982	---	---	---	---	---	---	---	---	---	---	0001680 // tRNA 3'-terminal CCA addition // inferred from electronic annotation /// 0006350 // transcription // inferred from electronic annotation /// 0006355 // regulation of transcription, DNA-dependent // inferred from electronic annotation /// 0006396 // RNA processing // inferred from electronic annotation /// 0006464 // protein modification process // inferred from electronic annotation //…	0005737 // cytoplasm // inferred from electronic annotation /// 0005886 // plasma membrane // inferred from electronic annotation /// 0016020 // membrane // inferred from electronic annotation /// 0016021 // integral to membrane // inferred from electronic annotation	0000049 // tRNA binding // inferred from electronic annotation /// 0000166 // nucleotide binding // inferred from electronic annotation /// 0000287 // magnesium ion binding // inferred from electronic annotation /// 0003677 // DNA binding // inferred from electronic annotation /// 0003723 // RNA binding // inferred from electronic annotation /// 0003824 // catalytic activity // inferred from elec…	---	---	---	---	This probe set was annotated using the Design Representative Id based pipeline to a GenBank identifier using 2 transcripts. // false // Design Representative Id // R	L38424	AFFX-Bsubtilis_dapB // --- // unknown // --- // --- /// L38424 // L38424 Bacillus subtilis dapB, dihydropicolinate reductase, nucleotides 1358-2101 // gb // --- // ---	---	0.00303913	0.0307672	0.97582	0.996286	-6.1531	0.0274417	0.277811	0.784571	0.989928
AFFX-Bsubtilis_lys_at	P. aeruginosa Genome Array	Pseudomonas aeruginosa	2010-08-10	Control sequence	GenBank	AFFX-Bsubtilis_lys	X17013 Bacillus subtilis lys, diaminopimelate decarboxylase, nucleotides 362-1345	X17013	---	---	---	---	---	---	---	---	---	---	P23630	---	---	---	---	---	---	---	---	---	---	0008652 // cellular amino acid biosynthetic process // inferred from electronic annotation /// 0009085 // lysine biosynthetic process // inferred from electronic annotation /// 0009089 // lysine biosynthetic process via diaminopimelate // inferred from electronic annotation	---	0003824 // catalytic activity // inferred from electronic annotation /// 0008836 // diaminopimelate decarboxylase activity // inferred from electronic annotation /// 0016829 // lyase activity // inferred from electronic annotation /// 0016831 // carboxy-lyase activity // inferred from electronic annotation	---	---	---	---	This probe set was annotated using the Design Representative Id based pipeline to a GenBank identifier using 2 transcripts. // false // Design Representative Id // R	X17013	AFFX-Bsubtilis_lys // --- // unknown // --- // --- /// X17013 // X17013 Bacillus subtilis lys, diaminopimelate decarboxylase, nucleotides 362-1345 // gb // --- // ---	---	0.0100205	0.10009	0.921466	0.989223	-6.14851	0.00405102	0.0404639	0.968204	0.997451
AFFX-Bsubtilis_pheB_at	P. aeruginosa Genome Array	Pseudomonas aeruginosa	2010-08-10	Control sequence	GenBank	AFFX-Bsubtilis_pheB	M24537 Bacillus subtilis pheB, phenylalanine biosynthesis associated protein, nucleotides 2017-2460	M24537	---	---	---	---	---	---	---	---	---	---	P06535 /// P20964 /// P21203 /// P21204	---	---	---	---	---	---	---	---	---	---	0000160 // two-component signal transduction system (phosphorelay) // inferred from electronic annotation /// 0008152 // metabolic process // inferred from electronic annotation /// 0008652 // cellular amino acid biosynthetic process // inferred from electronic annotation /// 0009073 // aromatic amino acid family biosynthetic process // inferred from electronic annotation /// 0009094 // L-phenyla…	0005622 // intracellular // inferred from electronic annotation /// 0005737 // cytoplasm // inferred from electronic annotation	0000155 // two-component sensor activity // inferred from electronic annotation /// 0000166 // nucleotide binding // inferred from electronic annotation /// 0003924 // GTPase activity // inferred from electronic annotation /// 0004664 // prephenate dehydratase activity // inferred from electronic annotation /// 0005525 // GTP binding // inferred from electronic annotation /// 0016301 // kinase ac…	---	---	---	---	This probe set was annotated using the Design Representative Id based pipeline to a GenBank identifier using 2 transcripts. // false // Design Representative Id // R	M24537	AFFX-Bsubtilis_pheB // --- // unknown // --- // --- /// M24537 // M24537 Bacillus subtilis pheB, phenylalanine biosynthesis associated protein, nucleotides 2017-2460 // gb // --- // ---	---	-0.0175372	-0.150778	0.881959	0.979028	-6.14208	0.0424088	0.364615	0.719979	0.987643
AFFX-Bsubtilis_thrC_at	P. aeruginosa Genome Array	Pseudomonas aeruginosa	2010-08-10	Control sequence	GenBank	AFFX-Bsubtilis_thrC	X04603 Bacillus subtilis thrC, threonine synthase, nucleotides 248-1306	X04603	---	---	---	---	---	---	---	---	---	---	P04948 /// P04990 /// P19582 /// P39839	---	---	---	---	---	---	---	---	---	---	0006520 // cellular amino acid metabolic process // inferred from electronic annotation /// 0006566 // threonine metabolic process // inferred from electronic annotation /// 0008152 // metabolic process // inferred from electronic annotation /// 0008652 // cellular amino acid biosynthetic process // inferred from electronic annotation /// 0009082 // branched chain family amino acid biosynthetic p…	0005737 // cytoplasm // inferred from electronic annotation	0000166 // nucleotide binding // inferred from electronic annotation /// 0003824 // catalytic activity // inferred from electronic annotation /// 0004412 // homoserine dehydrogenase activity // inferred from electronic annotation /// 0004413 // homoserine kinase activity // inferred from electronic annotation /// 0004795 // threonine synthase activity // inferred from electronic annotation /// 00…	---	---	---	---	This probe set was annotated using the Design Representative Id based pipeline to a GenBank identifier using 2 transcripts. // false // Design Representative Id // R	X04603	AFFX-Bsubtilis_thrC // --- // unknown // --- // --- /// X04603 // X04603 Bacillus subtilis thrC, threonine synthase, nucleotides 248-1306 // gb // --- // ---	---	-0.0689821	-0.638792	0.531631	0.881074	-5.9495	-0.249664	-2.31195	0.0338331	0.88853
AFFX-Bsubtilis_trpD_at	P. aeruginosa Genome Array	Pseudomonas aeruginosa	2010-08-10	Control sequence	GenBank	AFFX-Bsubtilis_trpD	K01391 Bacillus subtilis trpD, TrpD protein, nucleotides 2136-3149	K01391	---	---	---	---	---	---	---	---	---	---	P03947 /// P03963 /// P03964 /// P07600 /// P07601 /// P17731 /// P20167	---	---	---	---	---	---	---	---	---	---	0000105 // histidine biosynthetic process // inferred from electronic annotation /// 0000162 // tryptophan biosynthetic process // inferred from electronic annotation /// 0006568 // tryptophan metabolic process // inferred from electronic annotation /// 0008152 // metabolic process // inferred from electronic annotation /// 0008652 // cellular amino acid biosynthetic process // inferred from elec…	---	0003824 // catalytic activity // inferred from electronic annotation /// 0004048 // anthranilate phosphoribosyltransferase activity // inferred from electronic annotation /// 0004049 // anthranilate synthase activity // inferred from electronic annotation /// 0004400 // histidinol-phosphate transaminase activity // inferred from electronic annotation /// 0004425 // indole-3-glycerol-phosphate syn…	---	---	---	---	This probe set was annotated using the Design Representative Id based pipeline to a GenBank identifier using 2 transcripts. // false // Design Representative Id // R	K01391	AFFX-Bsubtilis_trpD // --- // unknown // --- // --- /// K01391 // K01391 Bacillus subtilis trpD, TrpD protein, nucleotides 2136-3149 // gb // --- // ---	---	-0.0178386	-0.162963	0.872505	0.976994	-6.14014	-0.0107792	-0.0984724	0.922731	0.993503
Pae_flgK_at	P. aeruginosa Genome Array	Pseudomonas aeruginosa	2010-08-10	Exemplar sequence	Affymetrix Proprietary Database	Pae_flgK	flagellar hook-associated protein 1, FlgK, from strain PAK	Pae_flgK	---	---	---	---	---	---	---	---	---	---	---	---	---	---	---	---	---	---	---	---	---	---	---	---	---	---	---	---	This probe set was annotated using the Design Representative Id based pipeline to a Affymetrix Proprietary Database identifier using 1 transcripts. // false // Design Representative Id // R	Pae_flgK	Pae_flgK // flagellar hook-associated protein 1, FlgK, from strain PAK // prop // --- // ---	---	0.119807	1.12098	0.278175	0.767719	-5.54096	-0.0395234	-0.3698	0.716184	0.987643
Pae_flgL_at	P. aeruginosa Genome Array	Pseudomonas aeruginosa	2010-08-10	Exemplar sequence	Affymetrix Proprietary Database	Pae_flgL	flagellar hook-associated protein type 3 from strain PAK	Pae_flgL	---	---	---	---	---	---	---	---	---	---	---	---	---	---	---	---	---	---	---	---	---	---	---	---	---	---	---	---	This probe set was annotated using the Design Representative Id based pipeline to a Affymetrix Proprietary Database identifier using 1 transcripts. // false // Design Representative Id // R	Pae_flgL	Pae_flgL // flagellar hook-associated protein type 3 from strain PAK // prop // --- // ---	---	0.127214	1.11916	0.278926	0.767719	-5.54287	-0.0224116	-0.197165	0.846081	0.990426
Pae_orfA_vioA_at	P. aeruginosa Genome Array	Pseudomonas aeruginosa	2010-08-10	Exemplar sequence	Affymetrix Proprietary Database	Pae_orfA_vioA	nucleotide sugar amino transferase from glycosylation island genes in strain PAK	Pae_orfA_vioA	---	---	---	---	---	---	---	---	---	---	---	---	---	---	---	---	---	---	---	---	---	---	---	---	---	---	---	---	This probe set was annotated using the Design Representative Id based pipeline to a Affymetrix Proprietary Database identifier using 1 transcripts. // false // Design Representative Id // R	Pae_orfA_vioA	Pae_orfA_vioA // nucleotide sugar amino transferase from glycosylation island genes in strain PAK // prop // --- // ---	---	0.221784	1.84414	0.0829961	0.612096	-4.59273	0.210629	1.75138	0.0982413	0.927102
Pae_orfB_at	P. aeruginosa Genome Array	Pseudomonas aeruginosa	2010-08-10	Exemplar sequence	Affymetrix Proprietary Database	Pae_orfB	putative acyl carrier protein - fatty acid biosynthesis, from glycosylation island genes in strain PAK	Pae_orfB	---	---	---	---	---	---	---	---	---	---	---	---	---	---	---	---	---	---	---	---	---	---	---	---	---	---	---	---	This probe set was annotated using the Design Representative Id based pipeline to a Affymetrix Proprietary Database identifier using 1 transcripts. // false // Design Representative Id // R	Pae_orfB	Pae_orfB // putative acyl carrier protein - fatty acid biosynthesis, from glycosylation island genes in strain PAK // prop // --- // ---	---	0.036999	0.242221	0.811561	0.962842	-6.12392	0.0537995	0.352209	0.729091	0.987643
Pae_orfC_at	P. aeruginosa Genome Array	Pseudomonas aeruginosa	2010-08-10	Exemplar sequence	Affymetrix Proprietary Database	Pae_orfC	putative 3-oxoacyl (acyl carrier protein ) synthase - fatty acid biosnthesis, from glycosylation island genes in strain PAK	Pae_orfC	---	---	---	---	---	---	---	---	---	---	---	---	---	---	---	---	---	---	---	---	---	---	---	---	---	---	---	---	This probe set was annotated using the Design Representative Id based pipeline to a Affymetrix Proprietary Database identifier using 1 transcripts. // false // Design Representative Id // R	Pae_orfC	Pae_orfC // putative 3-oxoacyl (acyl carrier protein ) synthase - fatty acid biosnthesis, from glycosylation island genes in strain PAK // prop // --- // ---	---	0.125141	1.05836	0.304974	0.78421	-5.60528	-0.0180185	-0.152389	0.880708	0.990426
Pae_orfD_at	P. aeruginosa Genome Array	Pseudomonas aeruginosa	2010-08-10	Exemplar sequence	Affymetrix Proprietary Database	Pae_orfD	putative 3-oxoacyl (acyl carrier protein ) reductase - fatty acid biosynthesis, from glycosylation island genes in strain PAK	Pae_orfD	---	---	---	---	---	---	---	---	---	---	---	---	---	---	---	---	---	---	---	---	---	---	---	---	---	---	---	---	This probe set was annotated using the Design Representative Id based pipeline to a Affymetrix Proprietary Database identifier using 1 transcripts. // false // Design Representative Id // R	Pae_orfD	Pae_orfD // putative 3-oxoacyl (acyl carrier protein ) reductase - fatty acid biosynthesis, from glycosylation island genes in strain PAK // prop // --- // ---	---	-0.180632	-1.26001	0.225007	0.735658	-5.38704	-0.332587	-2.31997	0.0332973	0.88853
Pae_orfE_at	P. aeruginosa Genome Array	Pseudomonas aeruginosa	2010-08-10	Exemplar sequence	Affymetrix Proprietary Database	Pae_orfE	putative acetyltransferase (involved in the modifcation fo polysaccharides or amino acids (serine), including the C-terminal domain of PglB invovled in Neisseria pilin glycosylation). Contains a reasonable Isoleucine patch in its C-terminal 75 aa. From glycosylation island genes in strain PAK	Pae_orfE	---	---	---	---	---	---	---	---	---	---	---	---	---	---	---	---	---	---	---	---	---	---	---	---	---	---	---	---	This probe set was annotated using the Design Representative Id based pipeline to a Affymetrix Proprietary Database identifier using 1 transcripts. // false // Design Representative Id // R	Pae_orfE	Pae_orfE // putative acetyltransferase (involved in the modifcation fo polysaccharides or amino acids (serine), including the C-terminal domain of PglB invovled in Neisseria pilin glycosylation). Contains a reasonable Isoleucine patch in its C-terminal 75 aa. From glycosylation island genes in strain PAK // prop // --- // ---	---	0.115744	0.83572	0.415122	0.840485	-5.80735	-0.109166	-0.788226	0.441621	0.97461
Pae_orfF_at	P. aeruginosa Genome Array	Pseudomonas aeruginosa	2010-08-10	Exemplar sequence	Affymetrix Proprietary Database	Pae_orfF	large subunit aromatic dioxygenase from glycosylation island genes in strain PAK	Pae_orfF	---	---	---	---	---	---	---	---	---	---	---	---	---	---	---	---	---	---	---	---	---	---	---	---	---	---	---	---	This probe set was annotated using the Design Representative Id based pipeline to a Affymetrix Proprietary Database identifier using 1 transcripts. // false // Design Representative Id // R	Pae_orfF	Pae_orfF // large subunit aromatic dioxygenase from glycosylation island genes in strain PAK // prop // --- // ---	---	0.184682	1.15863	0.262925	0.76118	-5.50077	0.101183	0.634781	0.534181	0.985027
Pae_orfG_at	P. aeruginosa Genome Array	Pseudomonas aeruginosa	2010-08-10	Exemplar sequence	Affymetrix Proprietary Database	Pae_orfG	putative acetyl transferase from glycosylation island genes in strain PAK	Pae_orfG	---	---	---	---	---	---	---	---	---	---	---	---	---	---	---	---	---	---	---	---	---	---	---	---	---	---	---	---	This probe set was annotated using the Design Representative Id based pipeline to a Affymetrix Proprietary Database identifier using 1 transcripts. // false // Design Representative Id // R	Pae_orfG	Pae_orfG // putative acetyl transferase from glycosylation island genes in strain PAK // prop // --- // ---	---	0.328809	2.18315	0.043618	0.509596	-4.04293	-0.0860927	-0.571619	0.575201	0.985027
Pae_orfH_at	P. aeruginosa Genome Array	Pseudomonas aeruginosa	2010-08-10	Exemplar sequence	Affymetrix Proprietary Database	Pae_orfH	unkown ORF from glycosylation island genes in strain PAK	Pae_orfH	---	---	---	---	---	---	---	---	---	---	---	---	---	---	---	---	---	---	---	---	---	---	---	---	---	---	---	---	This probe set was annotated using the Design Representative Id based pipeline to a Affymetrix Proprietary Database identifier using 1 transcripts. // false // Design Representative Id // R	Pae_orfH	Pae_orfH // unkown ORF from glycosylation island genes in strain PAK // prop // --- // ---	---	0.0369502	0.238153	0.814663	0.963023	-6.12491	-0.246819	-1.59081	0.130421	0.936706
Pae_orfI_at	P. aeruginosa Genome Array	Pseudomonas aeruginosa	2010-08-10	Exemplar sequence	Affymetrix Proprietary Database	Pae_orfI	unkown ORF from glycosylation island genes in strain PAK	Pae_orfI	---	---	---	---	---	---	---	---	---	---	---	---	---	---	---	---	---	---	---	---	---	---	---	---	---	---	---	---	This probe set was annotated using the Design Representative Id based pipeline to a Affymetrix Proprietary Database identifier using 1 transcripts. // false // Design Representative Id // R	Pae_orfI	Pae_orfI // unkown ORF from glycosylation island genes in strain PAK // prop // --- // ---	---	0.164146	0.963336	0.349135	0.815802	-5.69671	-0.0638351	-0.374635	0.712651	0.987643
Pae_orfJ_at	P. aeruginosa Genome Array	Pseudomonas aeruginosa	2010-08-10	Exemplar sequence	Affymetrix Proprietary Database	Pae_orfJ	sugar-cytidyltransferase from glycosylation island genes in strain PAK	Pae_orfJ	---	---	---	---	---	---	---	---	---	---	---	---	---	---	---	---	---	---	---	---	---	---	---	---	---	---	---	---	This probe set was annotated using the Design Representative Id based pipeline to a Affymetrix Proprietary Database identifier using 1 transcripts. // false // Design Representative Id // R	Pae_orfJ	Pae_orfJ // sugar-cytidyltransferase from glycosylation island genes in strain PAK // prop // --- // ---	---	0.156727	1.213	0.242026	0.74644	-5.44076	0.142104	1.09983	0.287025	0.962346
Pae_orfK_at	P. aeruginosa Genome Array	Pseudomonas aeruginosa	2010-08-10	Exemplar sequence	Affymetrix Proprietary Database	Pae_orfK	unkown ORF from glycosylation island genes in strain PAK	Pae_orfK	---	---	---	---	---	---	---	---	---	---	---	---	---	---	---	---	---	---	---	---	---	---	---	---	---	---	---	---	This probe set was annotated using the Design Representative Id based pipeline to a Affymetrix Proprietary Database identifier using 1 transcripts. // false // Design Representative Id // R	Pae_orfK	Pae_orfK // unkown ORF from glycosylation island genes in strain PAK // prop // --- // ---	---	0.153252	1.36112	0.191577	0.7091	-5.2659	0.0512847	0.455492	0.654628	0.985027
Pae_orfL_at	P. aeruginosa Genome Array	Pseudomonas aeruginosa	2010-08-10	Exemplar sequence	Affymetrix Proprietary Database	Pae_orfL	unkown ORF from glycosylation island genes in strain PAK	Pae_orfL	---	---	---	---	---	---	---	---	---	---	---	---	---	---	---	---	---	---	---	---	---	---	---	---	---	---	---	---	This probe set was annotated using the Design Representative Id based pipeline to a Affymetrix Proprietary Database identifier using 1 transcripts. // false // Design Representative Id // R	Pae_orfL	Pae_orfL // unkown ORF from glycosylation island genes in strain PAK // prop // --- // ---	---	0.120346	1.04031	0.313039	0.787161	-5.62323	0.0685936	0.592945	0.56117	0.985027
Pae_orfM_at	P. aeruginosa Genome Array	Pseudomonas aeruginosa	2010-08-10	Exemplar sequence	Affymetrix Proprietary Database	Pae_orfM	putative aldolase from glycosylation island genes in strain PAK	Pae_orfM	---	---	---	---	---	---	---	---	---	---	---	---	---	---	---	---	---	---	---	---	---	---	---	---	---	---	---	---	This probe set was annotated using the Design Representative Id based pipeline to a Affymetrix Proprietary Database identifier using 1 transcripts. // false // Design Representative Id // R	Pae_orfM	Pae_orfM // putative aldolase from glycosylation island genes in strain PAK // prop // --- // ---	---	0.26675	2.3707	0.0300865	0.477229	-3.71748	0.0212329	0.188704	0.852601	0.990426
Pae_orfN_at	P. aeruginosa Genome Array	Pseudomonas aeruginosa	2010-08-10	Exemplar sequence	Affymetrix Proprietary Database	Pae_orfN	homology to glycosyl transferase from gram-positive and gram-negative bacteria. Includes similarity to the putative rfbC, Myxococcus xanthus rfbC operon O-antigen biosynthesis, a gene linked to the flagellin gene in an endosymbiont of the hydrothermal vent tubeworm Riftia pachyptila, a putative glycosyl transferase in a cluster of genes involved in polysaccharide biosynthesis from Enterococcus fa…	Pae_orfN	---	---	---	---	---	---	---	---	---	---	---	---	---	---	---	---	---	---	---	---	---	---	---	---	---	---	---	---	This probe set was annotated using the Design Representative Id based pipeline to a Affymetrix Proprietary Database identifier using 1 transcripts. // false // Design Representative Id // R	Pae_orfN	Pae_orfN // homology to glycosyl transferase from gram-positive and gram-negative bacteria. Includes similarity to the putative rfbC, Myxococcus xanthus rfbC operon O-antigen biosynthesis, a gene linked to the flagellin gene in an endosymbiont of the hydrothermal vent tubeworm Riftia pachyptila, a putative glycosyl transferase in a cluster of genes involved in polysaccharide biosynthesis from Ent…	---	0.260626	1.59761	0.128896	0.672093	-4.95462	-0.0172927	-0.106002	0.916845	0.993503
PA0001_dnaA_at	P. aeruginosa Genome Array	Pseudomonas aeruginosa	2010-08-10	Exemplar sequence	Pseudomonas Genome Database	PA0001_dnaA	PA0001 /GENE=dnaA /DEF=chromosomal replication initiator protein DnaA /FUNCTION=DNA replication, recombination, modification and repair	PA0001	---	---	---	gb|AE004091|AE004091:483-2028 (+) // 100.0 //	chromosomal replication initiator protein DnaA	dnaA	---	---	---	---	Q9I7C5	---	---	---	---	---	---	---	---	---	---	0006260 // DNA replication // inferred from electronic annotation /// 0006270 // DNA-dependent DNA replication initiation // inferred from electronic annotation /// 0006275 // regulation of DNA replication // inferred from electronic annotation	0005737 // cytoplasm // inferred from electronic annotation	0000166 // nucleotide binding // inferred from electronic annotation /// 0003677 // DNA binding // inferred from electronic annotation /// 0003688 // DNA replication origin binding // inferred from electronic annotation /// 0005524 // ATP binding // inferred from electronic annotation /// 0017111 // nucleoside-triphosphatase activity // inferred from electronic annotation /// 0043565 // sequence-…	---	---	---	---	This probe set was annotated using the Matching Probes based pipeline to a pseudoCAP identifier using 1 transcripts. // false // Matching Probes // A	PA0001(13)	PA0001 // product= chromosomal replication initiator protein DnaA; Class 2 gene= dnaA function= DNA replication, recombination, modification and repair // pseudoCAP // 13 // ---	---	0.130681	1.10842	0.283404	0.770202	-5.55412	0.187986	1.59447	0.129599	0.936706
PA0002_dnaN_at	P. aeruginosa Genome Array	Pseudomonas aeruginosa	2010-08-10	Exemplar sequence	Pseudomonas Genome Database	PA0002_dnaN	PA0002 /GENE=dnaN /DEF=DNA polymerase III, beta chain /FUNCTION=DNA replication, recombination, modification and repair	PA0002	---	---	---	gb|AE004091|AE004091:2056-3160 (+) // 100.0 //	DNA polymerase III, beta chain	dnaN	---	---	---	---	Q9I7C4	EC:2.7.7.7	---	---	---	---	---	---	---	---	---	0006260 // DNA replication // inferred from electronic annotation	0005737 // cytoplasm // inferred from electronic annotation	0003677 // DNA binding // inferred from electronic annotation /// 0003887 // DNA-directed DNA polymerase activity // inferred from electronic annotation /// 0008408 // 3'-5' exonuclease activity // inferred from electronic annotation /// 0016740 // transferase activity // inferred from electronic annotation /// 0016779 // nucleotidyltransferase activity // inferred from electronic annotation	Purine metabolism // --- /// Pyrimidine metabolism // ---	---	---	---	This probe set was annotated using the Matching Probes based pipeline to a pseudoCAP identifier using 1 transcripts. // false // Matching Probes // A	PA0002(13)	PA0002 // product= DNA polymerase III, beta chain; Class 2 gene= dnaN function= DNA replication, recombination, modification and repair // pseudoCAP // 13 // ---	---	-0.0565222	-0.183606	0.856536	0.975077	-6.13653	0.591249	1.9206	0.0720417	0.920059
PA0003_recF_at	P. aeruginosa Genome Array	Pseudomonas aeruginosa	2010-08-10	Exemplar sequence	Pseudomonas Genome Database	PA0003_recF	PA0003 /GENE=recF /DEF=RecF protein /FUNCTION=DNA replication, recombination, modification and repair	PA0003	---	---	---	gb|AE004091|AE004091:3169-4279 (+) // 100.0 //	RecF protein	recF	---	---	---	---	Q9I7C3	---	---	---	---	---	---	---	---	---	---	0006260 // DNA replication // inferred from electronic annotation /// 0006281 // DNA repair // inferred from electronic annotation /// 0006974 // response to DNA damage stimulus // inferred from electronic annotation /// 0009432 // SOS response // inferred from electronic annotation	0005694 // chromosome // inferred from electronic annotation /// 0005737 // cytoplasm // inferred from electronic annotation	0000166 // nucleotide binding // inferred from electronic annotation /// 0003677 // DNA binding // inferred from electronic annotation /// 0003697 // single-stranded DNA binding // inferred from electronic annotation /// 0005524 // ATP binding // inferred from electronic annotation	---	---	---	---	This probe set was annotated using the Matching Probes based pipeline to a pseudoCAP identifier using 1 transcripts. // false // Matching Probes // A	PA0003(13)	PA0003 // product= RecF protein; Class 2 gene= recF function= DNA replication, recombination, modification and repair // pseudoCAP // 13 // ---	---	-0.189444	-1.2396	0.232279	0.741184	-5.41058	-0.070062	-0.458438	0.652553	0.985027
PA0004_gyrB_at	P. aeruginosa Genome Array	Pseudomonas aeruginosa	2010-08-10	Exemplar sequence	Pseudomonas Genome Database	PA0004_gyrB	PA0004 /GENE=gyrB /DEF=DNA gyrase subunit B /FUNCTION=DNA replication, recombination, modification and repair	PA0004	---	---	---	gb|AE004091|AE004091:4275-6696 (+) // 100.0 //	DNA gyrase subunit B	gyrB	---	---	---	---	Q9I7C2	EC:5.99.1.3	---	---	---	---	---	---	---	---	---	0006265 // DNA topological change // inferred from electronic annotation	0005694 // chromosome // inferred from electronic annotation	0000166 // nucleotide binding // inferred from electronic annotation /// 0003677 // DNA binding // inferred from electronic annotation /// 0003916 // DNA topoisomerase activity // inferred from electronic annotation /// 0003918 // DNA topoisomerase (ATP-hydrolyzing) activity // inferred from electronic annotation /// 0005524 // ATP binding // inferred from electronic annotation /// 0016853 // iso…	---	---	---	---	This probe set was annotated using the Matching Probes based pipeline to a pseudoCAP identifier using 1 transcripts. // false // Matching Probes // A	PA0004(13)	PA0004 // product= DNA gyrase subunit B; Class 2 gene= gyrB function= DNA replication, recombination, modification and repair // pseudoCAP // 13 // ---	---	0.270591	2.00497	0.061471	0.559049	-4.33871	0.273113	2.02365	0.0593281	0.910787
PA0005_at	P. aeruginosa Genome Array	Pseudomonas aeruginosa	2010-08-10	Exemplar sequence	Pseudomonas Genome Database	PA0005	PA0005 /DEF=probable acyltransferase /FUNCTION=Fatty acid and phospholipid metabolism	PA0005	---	---	---	gb|AE004091|AE004091:7018-7792 (-) // 100.0 //	---	---	---	---	---	---	Q9I7C1	---	---	---	---	---	---	---	---	---	---	0008152 // metabolic process // inferred from electronic annotation	---	0008415 // acyltransferase activity // inferred from electronic annotation /// 0016740 // transferase activity // inferred from electronic annotation	---	---	NP_064725.1 // span:12-34 // numtm:1	---	This probe set was annotated using the Matching Probes based pipeline to a pseudoCAP identifier using 1 transcripts. // false // Matching Probes // A	PA0005(13)	PA0005 // product= lysophosphatidic acid acyltransferase, LptA; Class 1 gene= lptA function= Fatty acid and phospholipid metabolism // pseudoCAP // 13 // ---	---	-0.192778	-1.4807	0.157324	0.687054	-5.11321	-0.180055	-1.38297	0.184903	0.955249
PA0006_at	P. aeruginosa Genome Array	Pseudomonas aeruginosa	2010-08-10	Exemplar sequence	Pseudomonas Genome Database	PA0006	PA0006 /DEF=conserved hypothetical protein /FUNCTION=Hypothetical, unclassified, unknown	PA0006	---	---	---	gb|AE004091|AE004091:7803-8340 (-) // 100.0 //	---	---	---	---	---	---	Q9I7C0	---	---	---	---	---	---	---	---	---	---	0000105 // histidine biosynthetic process // inferred from electronic annotation /// 0005975 // carbohydrate metabolic process // inferred from electronic annotation /// 0009103 // lipopolysaccharide biosynthetic process // inferred from electronic annotation	0005737 // cytoplasm // inferred from electronic annotation	0004401 // histidinol-phosphatase activity // inferred from electronic annotation /// 0016787 // hydrolase activity // inferred from electronic annotation	---	IPR005834 // Haloacid dehalogenase-like hydrolase // 9.4E-8	---	---	This probe set was annotated using the Matching Probes based pipeline to a pseudoCAP identifier using 1 transcripts. // false // Matching Probes // A	PA0006(13)	PA0006 // product= conserved hypothetical protein; Class 4 gene= function= // pseudoCAP // 13 // ---	---	-0.164487	-0.972656	0.344617	0.814909	-5.68808	-0.174957	-1.03457	0.315635	0.963977
PA0007_at	P. aeruginosa Genome Array	Pseudomonas aeruginosa	2010-08-10	Exemplar sequence	Pseudomonas Genome Database	PA0007	PA0007 /DEF=hypothetical protein /FUNCTION=Hypothetical, unclassified, unknown; Membrane proteins	PA0007	---	---	---	gb|AE004091|AE004091:8671-10378 (+) // 100.0 //	---	---	---	---	---	---	Q9I7B9	---	---	---	---	---	---	---	---	---	---	---	---	0005506 // iron ion binding // inferred from electronic annotation /// 0009055 // electron carrier activity // inferred from electronic annotation /// 0020037 // heme binding // inferred from electronic annotation	---	---	---	---	This probe set was annotated using the Matching Probes based pipeline to a pseudoCAP identifier using 1 transcripts. // false // Matching Probes // A	PA0007(13)	PA0007 // product= hypothetical protein; Class 4 gene= function= Membrane proteins // pseudoCAP // 13 // ---	---	0.107005	0.687544	0.501187	0.866736	-5.91763	-0.0654362	-0.42045	0.679522	0.986942
PA0008_glyS_at	P. aeruginosa Genome Array	Pseudomonas aeruginosa	2010-08-10	Exemplar sequence	Pseudomonas Genome Database	PA0008_glyS	PA0008 /GENE=glyS /DEF=glycyl-tRNA synthetase beta chain /FUNCTION=Amino acid biosynthesis and metabolism; Translation, post-translational modification, degradation	PA0008	---	---	---	gb|AE004091|AE004091:10434-12489 (-) // 100.0 //	glycyl-tRNA synthetase beta chain	glyS	---	---	---	---	Q9I7B8	EC:6.1.1.14	---	---	---	---	---	---	---	---	---	0006412 // translation // inferred from electronic annotation /// 0006420 // arginyl-tRNA aminoacylation // inferred from electronic annotation /// 0006426 // glycyl-tRNA aminoacylation // inferred from electronic annotation	0005737 // cytoplasm // inferred from electronic annotation	0000166 // nucleotide binding // inferred from electronic annotation /// 0004812 // aminoacyl-tRNA ligase activity // inferred from electronic annotation /// 0004814 // arginine-tRNA ligase activity // inferred from electronic annotation /// 0004820 // glycine-tRNA ligase activity // inferred from electronic annotation /// 0005524 // ATP binding // inferred from electronic annotation /// 0016874 …	Aminoacyl-tRNA biosynthesis // --- /// Glycine, serine and threonine metabolism // ---	IPR008909 // DALR anticodon binding // 1.2E-4	---	---	This probe set was annotated using the Matching Probes based pipeline to a pseudoCAP identifier using 1 transcripts. // false // Matching Probes // A	PA0008(13)	PA0008 // product= glycyl-tRNA synthetase beta chain; Class 2 gene= glyS function= Amino acid biosynthesis and metabolism ; Translation, post-translational modification, degradation // pseudoCAP // 13 // ---	---	0.0153679	0.137872	0.891992	0.980394	-6.14396	-0.00152923	-0.0137193	0.989217	0.99859
PA0009_glyQ_at	P. aeruginosa Genome Array	Pseudomonas aeruginosa	2010-08-10	Exemplar sequence	Pseudomonas Genome Database	PA0009_glyQ	PA0009 /GENE=glyQ /DEF=glycyl-tRNA synthetase alpha chain /FUNCTION=Amino acid biosynthesis and metabolism; Translation, post-translational modification, degradation	PA0009	---	---	---	gb|AE004091|AE004091:12488-13436 (-) // 100.0 //	glycyl-tRNA synthetase alpha chain	glyQ	---	---	---	---	Q9I7B7	EC:6.1.1.14	---	---	---	---	---	---	---	---	---	0006412 // translation // inferred from electronic annotation /// 0006426 // glycyl-tRNA aminoacylation // inferred from electronic annotation	0005737 // cytoplasm // inferred from electronic annotation	0000166 // nucleotide binding // inferred from electronic annotation /// 0004812 // aminoacyl-tRNA ligase activity // inferred from electronic annotation /// 0004820 // glycine-tRNA ligase activity // inferred from electronic annotation /// 0005524 // ATP binding // inferred from electronic annotation /// 0016874 // ligase activity // inferred from electronic annotation	Aminoacyl-tRNA biosynthesis // --- /// Glycine, serine and threonine metabolism // ---	---	---	---	This probe set was annotated using the Matching Probes based pipeline to a pseudoCAP identifier using 1 transcripts. // false // Matching Probes // A	PA0009(13)	PA0009 // product= glycyl-tRNA synthetase alpha chain; Class 2 gene= glyQ function= Amino acid biosynthesis and metabolism ; Translation, post-translational modification, degradation // pseudoCAP // 13 // ---	---	0.131068	0.894904	0.383568	0.829379	-5.7578	0.0983826	0.671736	0.510947	0.985027
PA0010_tag_at	P. aeruginosa Genome Array	Pseudomonas aeruginosa	2010-08-10	Exemplar sequence	Pseudomonas Genome Database	PA0010_tag	PA0010 /GENE=tag /DEF=DNA-3-methyladenine glycosidase I /FUNCTION=DNA replication, recombination, modification and repair	PA0010	---	---	---	gb|AE004091|AE004091:13540-14092 (+) // 100.0 //	DNA-3-methyladenine glycosidase I	tag	---	---	---	---	Q9I7B6	EC:3.2.2.20	---	---	---	---	---	---	---	---	---	0006281 // DNA repair // inferred from electronic annotation /// 0006284 // base-excision repair // inferred from electronic annotation /// 0008152 // metabolic process // inferred from electronic annotation	---	0003824 // catalytic activity // inferred from electronic annotation /// 0008725 // DNA-3-methyladenine glycosylase I activity // inferred from electronic annotation /// 0016798 // hydrolase activity, acting on glycosyl bonds // inferred from electronic annotation	---	---	---	---	This probe set was annotated using the Matching Probes based pipeline to a pseudoCAP identifier using 1 transcripts. // false // Matching Probes // A	PA0010(13)	PA0010 // product= DNA-3-methyladenine glycosidase I; Class 2 gene= tag function= DNA replication, recombination, modification and repair // pseudoCAP // 13 // ---	---	0.158721	1.48469	0.156275	0.685105	-5.10795	-0.0469778	-0.439433	0.665986	0.986942
PA0011_at	P. aeruginosa Genome Array	Pseudomonas aeruginosa	2010-08-10	Exemplar sequence	Pseudomonas Genome Database	PA0011	PA0011 /DEF=probable 2-OH-lauroyltransferase /FUNCTION=Cell wall / LPS / capsule	PA0011	---	---	---	gb|AE004091|AE004091:14235-15123 (+) // 100.0 //	---	---	---	---	---	---	Q9I7B5	EC:2.3.1.-	---	---	---	---	---	---	---	---	---	0009244 // lipopolysaccharide core region biosynthetic process // inferred from electronic annotation	0016021 // integral to membrane // inferred from electronic annotation	0008415 // acyltransferase activity // inferred from electronic annotation /// 0016740 // transferase activity // inferred from electronic annotation	Lipopolysaccharide biosynthesis // ---	---	---	---	This probe set was annotated using the Matching Probes based pipeline to a pseudoCAP identifier using 1 transcripts. // false // Matching Probes // A	PA0011(13)	PA0011 // product= probable 2-OH-lauroyltransferase; Class 3 gene= function= Cell wall / LPS / capsule // pseudoCAP // 13 // ---	---	-0.377981	-2.27618	0.0363233	0.492661	-3.88317	0.0616488	0.371246	0.715127	0.987643
PA0012_at	P. aeruginosa Genome Array	Pseudomonas aeruginosa	2010-08-10	Exemplar sequence	Pseudomonas Genome Database	PA0012	PA0012 /DEF=hypothetical protein /FUNCTION=Hypothetical, unclassified, unknown	PA0012	---	---	---	gb|AE004091|AE004091:15207-15474 (+) // 100.0 //	---	---	---	---	---	---	Q9I7B4	---	---	---	---	---	---	---	---	---	---	---	---	---	---	---	---	---	This probe set was annotated using the Matching Probes based pipeline to a pseudoCAP identifier using 1 transcripts. // false // Matching Probes // A	PA0012(13)	PA0012 // product= hypothetical protein; Class 4 gene= function= Hypothetical, unclassified, unknown // pseudoCAP // 13 // ---	---	-0.17016	-0.695661	0.496218	0.865134	-5.91211	0.116193	0.47503	0.640925	0.985027
PA0013_at	P. aeruginosa Genome Array	Pseudomonas aeruginosa	2010-08-10	Exemplar sequence	Pseudomonas Genome Database	PA0013	PA0013 /DEF=conserved hypothetical protein /FUNCTION=Membrane proteins	PA0013	---	---	---	gb|AE004091|AE004091:15620-16274 (+) // 100.0 //	---	---	---	---	---	---	Q9I7B3	---	---	---	---	---	---	---	---	---	---	---	---	---	---	---	NP_248703.1 // span:13-35,45-64,71-90,100-122,142-164,184-206 // numtm:6	---	This probe set was annotated using the Matching Probes based pipeline to a pseudoCAP identifier using 1 transcripts. // false // Matching Probes // A	PA0013(13)	PA0013 // product= conserved hypothetical protein; Class 4 gene= function= Membrane proteins // pseudoCAP // 13 // ---	---	-0.0268765	-0.244001	0.810205	0.962769	-6.12348	-0.0429106	-0.389568	0.701784	0.987643
PA0014_at	P. aeruginosa Genome Array	Pseudomonas aeruginosa	2010-08-10	Exemplar sequence	Pseudomonas Genome Database	PA0014	PA0014 /DEF=hypothetical protein /FUNCTION=Hypothetical, unclassified, unknown	PA0014	---	---	---	gb|AE004091|AE004091:16335-16608 (-) // 100.0 //	---	---	---	---	---	---	Q9I7B2	---	---	---	---	---	---	---	---	---	---	---	---	---	---	---	---	---	This probe set was annotated using the Matching Probes based pipeline to a pseudoCAP identifier using 1 transcripts. // false // Matching Probes // A	PA0014(12)	PA0014 // product= hypothetical protein; Class 4 gene= function= Hypothetical, unclassified, unknown // pseudoCAP // 12 // ---	---	-0.129865	-1.1955	0.248609	0.753271	-5.46033	-0.0418197	-0.384978	0.705117	0.987643
PA0015_at	P. aeruginosa Genome Array	Pseudomonas aeruginosa	2010-08-10	Exemplar sequence	Pseudomonas Genome Database	PA0015	PA0015 /DEF=hypothetical protein /FUNCTION=Hypothetical, unclassified, unknown	PA0015	---	---	---	gb|AE004091|AE004091:16900-17218 (-) // 100.0 //	---	---	---	---	---	---	Q9I7B1	---	---	---	---	---	---	---	---	---	---	---	---	0005488 // binding // inferred from electronic annotation	---	IPR001440 // Tetratricopeptide TPR_1 // 0.0080 /// IPR001440 // Tetratricopeptide TPR_1 // 0.73	---	---	This probe set was annotated using the Matching Probes based pipeline to a pseudoCAP identifier using 1 transcripts. // false // Matching Probes // A	PA0015(13)	PA0015 // product= hypothetical protein; Class 4 gene= function= Hypothetical, unclassified, unknown // pseudoCAP // 13 // ---	---	-0.0361049	-0.297815	0.769521	0.955424	-6.10878	0.00262874	0.0216834	0.982958	0.998441
PA0016_trkA_at	P. aeruginosa Genome Array	Pseudomonas aeruginosa	2010-08-10	Exemplar sequence	Pseudomonas Genome Database	PA0016_trkA	PA0016 /GENE=trkA /DEF=potassium uptake protein TrkA /FUNCTION=Transport of small molecules	PA0016	---	---	---	gb|AE004091|AE004091:17366-18740 (-) // 100.0 //	potassium uptake protein TrkA	trkA	---	---	---	---	Q9I7B0	---	---	---	---	---	---	---	---	---	---	0006810 // transport // inferred from electronic annotation /// 0006811 // ion transport // inferred from electronic annotation /// 0006813 // potassium ion transport // inferred from electronic annotation /// 0008152 // metabolic process // inferred from electronic annotation	---	0003824 // catalytic activity // inferred from electronic annotation /// 0005488 // binding // inferred from electronic annotation /// 0008324 // cation transmembrane transporter activity // inferred from electronic annotation	---	---	---	---	This probe set was annotated using the Matching Probes based pipeline to a pseudoCAP identifier using 1 transcripts. // false // Matching Probes // A	PA0016(13)	PA0016 // product= potassium uptake protein TrkA; Class 2 gene= trkA function= Transport of small molecules // pseudoCAP // 13 // ---	---	-0.15666	-1.23191	0.235062	0.741483	-5.41935	-0.264989	-2.08377	0.0528842	0.910787
PA0017_at	P. aeruginosa Genome Array	Pseudomonas aeruginosa	2010-08-10	Exemplar sequence	Pseudomonas Genome Database	PA0017	PA0017 /DEF=conserved hypothetical protein /FUNCTION=Hypothetical, unclassified, unknown	PA0017	---	---	---	gb|AE004091|AE004091:18767-20072 (-) // 100.0 //	---	---	---	---	---	---	Q9I7A9	---	---	---	---	---	---	---	---	---	---	0006355 // regulation of transcription, DNA-dependent // inferred from electronic annotation /// 0006364 // rRNA processing // inferred from electronic annotation /// 0042254 // ribosome biogenesis // inferred from electronic annotation	0005737 // cytoplasm // inferred from electronic annotation	0003723 // RNA binding // inferred from electronic annotation /// 0008168 // methyltransferase activity // inferred from electronic annotation /// 0008649 // rRNA methyltransferase activity // inferred from electronic annotation /// 0016740 // transferase activity // inferred from electronic annotation	---	---	---	---	This probe set was annotated using the Matching Probes based pipeline to a pseudoCAP identifier using 1 transcripts. // false // Matching Probes // A	PA0017(13)	PA0017 // product= conserved hypothetical protein; Class 4 gene= function= Hypothetical, unclassified, unknown // pseudoCAP // 13 // ---	PA0008 // pseudoCAP // 1 // Cross Hyb Matching Probes	-0.051521	-0.435247	0.668961	0.922407	-6.0582	-0.19024	-1.60714	0.126782	0.936582
PA0018_fmt_at	P. aeruginosa Genome Array	Pseudomonas aeruginosa	2010-08-10	Exemplar sequence	Pseudomonas Genome Database	PA0018_fmt	PA0018 /GENE=fmt /DEF=methionyl-tRNA formyltransferase /FUNCTION=Amino acid biosynthesis and metabolism; Translation, post-translational modification, degradation	PA0018	---	---	---	gb|AE004091|AE004091:20068-21013 (-) // 100.0 //	methionyl-tRNA formyltransferase	fmt	---	---	---	---	O85732	EC:2.1.2.9	---	---	---	---	---	---	---	---	---	0006412 // translation // inferred from electronic annotation /// 0009058 // biosynthetic process // inferred from electronic annotation	---	0003824 // catalytic activity // inferred from electronic annotation /// 0004479 // methionyl-tRNA formyltransferase activity // inferred from electronic annotation /// 0008168 // methyltransferase activity // inferred from electronic annotation /// 0016740 // transferase activity // inferred from electronic annotation /// 0016742 // hydroxymethyl-, formyl- and related transferase activity // inf…	Aminoacyl-tRNA biosynthesis // --- /// Methionine metabolism // --- /// One carbon pool by folate // ---	---	---	---	This probe set was annotated using the Matching Probes based pipeline to a pseudoCAP identifier using 1 transcripts. // false // Matching Probes // A	PA0018(13)	PA0018 // product= methionyl-tRNA formyltransferase; Class 2 gene= fmt function= Amino acid biosynthesis and metabolism ; Translation, post-translational modification, degradation // pseudoCAP // 13 // ---	---	-0.0101185	-0.0840675	0.934003	0.992742	-6.15	0.0566716	0.470845	0.643849	0.985027
PA0019_def_at	P. aeruginosa Genome Array	Pseudomonas aeruginosa	2010-08-10	Exemplar sequence	Pseudomonas Genome Database	PA0019_def	PA0019 /GENE=def /DEF=polypeptide deformylase /FUNCTION=Translation, post-translational modification, degradation	PA0019	---	---	---	gb|AE004091|AE004091:21067-21574 (-) // 100.0 //	polypeptide deformylase	def	---	---	---	---	Q9I7A8	---	---	---	---	---	---	---	---	---	---	0006412 // translation // inferred from electronic annotation	---	0005506 // iron ion binding // inferred from electronic annotation /// 0016787 // hydrolase activity // inferred from electronic annotation /// 0042586 // peptide deformylase activity // inferred from electronic annotation /// 0046872 // metal ion binding // inferred from electronic annotation	---	---	---	---	This probe set was annotated using the Matching Probes based pipeline to a pseudoCAP identifier using 1 transcripts. // false // Matching Probes // A	PA0019(13)	PA0019 // product= polypeptide deformylase; Class 2 gene= def function= Translation, post-translational modification, degradation // pseudoCAP // 13 // ---	---	-0.169263	-0.865006	0.399303	0.833884	-5.78322	0.259173	1.32449	0.2032	0.958128
PA0020_at	P. aeruginosa Genome Array	Pseudomonas aeruginosa	2010-08-10	Exemplar sequence	Pseudomonas Genome Database	PA0020	PA0020 /DEF=hypothetical protein /FUNCTION=Hypothetical, unclassified, unknown	PA0020	---	---	---	gb|AE004091|AE004091:21712-22738 (+) // 100.0 //	---	---	---	---	---	---	Q9I7A7	---	---	---	---	---	---	---	---	---	---	0016998 // cell wall macromolecule catabolic process // inferred from electronic annotation	---	---	---	---	---	---	This probe set was annotated using the Matching Probes based pipeline to a pseudoCAP identifier using 1 transcripts. // false // Matching Probes // A	PA0020(13)	PA0020 // product= hypothetical protein; Class 4 gene= function= Hypothetical, unclassified, unknown // pseudoCAP // 13 // ---	---	-0.0415691	-0.294183	0.772247	0.956274	-6.10987	0.126141	0.892695	0.384716	0.968306
PA0021_at	P. aeruginosa Genome Array	Pseudomonas aeruginosa	2010-08-10	Exemplar sequence	Pseudomonas Genome Database	PA0021	PA0021 /DEF=conserved hypothetical protein /FUNCTION=Hypothetical, unclassified, unknown; Membrane proteins	PA0021	---	---	---	gb|AE004091|AE004091:22872-23961 (+) // 100.0 //	---	---	---	---	---	---	Q9I7A6	---	---	---	---	---	---	---	---	---	---	0009294 // DNA mediated transformation // inferred from electronic annotation	---	---	---	---	---	---	This probe set was annotated using the Matching Probes based pipeline to a pseudoCAP identifier using 1 transcripts. // false // Matching Probes // A	PA0021(13)	PA0021 // product= conserved hypothetical protein; Class 4 gene= function= Membrane proteins // pseudoCAP // 13 // ---	---	0.285552	1.88723	0.0766537	0.594018	-4.52597	-0.15578	-1.02956	0.317912	0.963977
PA0022_at	P. aeruginosa Genome Array	Pseudomonas aeruginosa	2010-08-10	Exemplar sequence	Pseudomonas Genome Database	PA0022	PA0022 /DEF=conserved hypothetical protein /FUNCTION=Hypothetical, unclassified, unknown	PA0022	---	---	---	gb|AE004091|AE004091:24001-24559 (+) // 100.0 //	---	---	---	---	---	---	Q9I7A5	---	---	---	---	---	---	---	---	---	---	0006364 // rRNA processing // inferred from electronic annotation /// 0042254 // ribosome biogenesis // inferred from electronic annotation	0005737 // cytoplasm // inferred from electronic annotation	0003723 // RNA binding // inferred from electronic annotation	---	---	---	---	This probe set was annotated using the Matching Probes based pipeline to a pseudoCAP identifier using 1 transcripts. // false // Matching Probes // A	PA0022(13)	PA0022 // product= conserved hypothetical protein; Class 4 gene= function= Hypothetical, unclassified, unknown // pseudoCAP // 13 // ---	---	0.00565413	0.0455751	0.96419	0.994368	-6.15253	-0.0661713	-0.533374	0.600809	0.985027
PA0023_qor_at	P. aeruginosa Genome Array	Pseudomonas aeruginosa	2010-08-10	Exemplar sequence	Pseudomonas Genome Database	PA0023_qor	PA0023 /GENE=qor /DEF=quinone oxidoreductase /FUNCTION=Energy metabolism	PA0023	---	---	---	gb|AE004091|AE004091:24568-25546 (-) // 100.0 //	quinone oxidoreductase	qor	---	---	---	---	P43903	EC:1.6.5.5	---	---	---	---	---	---	---	---	---	0008152 // metabolic process // inferred from electronic annotation /// 0055114 // oxidation reduction // inferred from electronic annotation	---	0003824 // catalytic activity // inferred from electronic annotation /// 0003960 // NADPH:quinone reductase activity // inferred from electronic annotation /// 0005488 // binding // inferred from electronic annotation /// 0008270 // zinc ion binding // inferred from electronic annotation /// 0016491 // oxidoreductase activity // inferred from electronic annotation	---	---	---	---	This probe set was annotated using the Matching Probes based pipeline to a pseudoCAP identifier using 1 transcripts. // false // Matching Probes // A	PA0023(13)	PA0023 // product= quinone oxidoreductase; Class 2 gene= qor function= Energy metabolism // pseudoCAP // 13 // ---	---	-0.163263	-1.19516	0.248737	0.753271	-5.4607	-0.104296	-0.763499	0.455828	0.97461
PA0024_hemF_at	P. aeruginosa Genome Array	Pseudomonas aeruginosa	2010-08-10	Exemplar sequence	Pseudomonas Genome Database	PA0024_hemF	PA0024 /GENE=hemF /DEF=coproporphyrinogen III oxidase, aerobic /FUNCTION=Biosynthesis of cofactors, prosthetic groups and carriers	PA0024	---	---	---	gb|AE004091|AE004091:25736-26654 (+) // 100.0 //	coproporphyrinogen III oxidase, aerobic	hemF	---	---	---	---	P43898	EC:1.3.3.3	---	---	---	---	---	---	---	---	---	0006779 // porphyrin biosynthetic process // inferred from electronic annotation /// 0055114 // oxidation reduction // inferred from electronic annotation	0005737 // cytoplasm // inferred from electronic annotation	0004109 // coproporphyrinogen oxidase activity // inferred from electronic annotation /// 0016491 // oxidoreductase activity // inferred from electronic annotation /// 0042803 // protein homodimerization activity // inferred from electronic annotation /// 0042803 // protein homodimerization activity // inferred from sequence or structural similarity	Porphyrin and chlorophyll metabolism // ---	---	---	---	This probe set was annotated using the Matching Probes based pipeline to a pseudoCAP identifier using 1 transcripts. // false // Matching Probes // A	PA0024(13)	PA0024 // product= coproporphyrinogen III oxidase, aerobic; Class 2 gene= hemF function= Biosynthesis of cofactors, prosthetic groups and carriers // pseudoCAP // 13 // ---	---	-0.18279	-1.58038	0.132791	0.678055	-4.97855	0.124118	1.07311	0.298499	0.962346
PA0025_aroE_at	P. aeruginosa Genome Array	Pseudomonas aeruginosa	2010-08-10	Exemplar sequence	Pseudomonas Genome Database	PA0025_aroE	PA0025 /GENE=aroE /DEF=shikimate dehydrogenase /FUNCTION=Amino acid biosynthesis and metabolism	PA0025	---	---	---	gb|AE004091|AE004091:26711-27536 (+) // 100.0 //	shikimate dehydrogenase	aroE	---	---	---	---	P43904	EC:1.1.1.25	---	---	---	---	---	---	---	---	---	0008152 // metabolic process // inferred from electronic annotation /// 0008652 // cellular amino acid biosynthetic process // inferred from electronic annotation /// 0009073 // aromatic amino acid family biosynthetic process // inferred from electronic annotation /// 0055114 // oxidation reduction // inferred from electronic annotation	0005737 // cytoplasm // inferred from electronic annotation	0003824 // catalytic activity // inferred from electronic annotation /// 0004764 // shikimate 5-dehydrogenase activity // inferred from electronic annotation /// 0005488 // binding // inferred from electronic annotation /// 0016491 // oxidoreductase activity // inferred from electronic annotation /// 0050661 // NADP or NADPH binding // inferred from electronic annotation	Phenylalanine, tyrosine and tryptophan biosynthesis // ---	---	---	---	This probe set was annotated using the Matching Probes based pipeline to a pseudoCAP identifier using 1 transcripts. // false // Matching Probes // A	PA0025(13)	PA0025 // product= shikimate dehydrogenase; Class 2 gene= aroE function= Amino acid biosynthesis and metabolism // pseudoCAP // 13 // ---	---	0.104964	0.73564	0.472167	0.857692	-5.88403	0.0309005	0.216566	0.831173	0.990426
PA0026_at	P. aeruginosa Genome Array	Pseudomonas aeruginosa	2010-08-10	Exemplar sequence	Pseudomonas Genome Database	PA0026	PA0026 /DEF=hypothetical protein /FUNCTION=Hypothetical, unclassified, unknown	PA0026	---	---	---	gb|AE004091|AE004091:27646-28633 (+) // 100.0 //	phospholipase C, PlcB	plcB	---	---	---	---	Q9I7A4	---	---	---	---	---	---	---	---	---	---	---	---	0004629 // phospholipase C activity // inferred from electronic annotation /// 0008270 // zinc ion binding // inferred from electronic annotation /// 0016788 // hydrolase activity, acting on ester bonds // inferred from electronic annotation	---	---	---	---	This probe set was annotated using the Matching Probes based pipeline to a pseudoCAP identifier using 1 transcripts. // false // Matching Probes // A	PA0026(13)	PA0026 // product= phospholipase C, PlcB; Class 1 gene= plcB function= Hypothetical, unclassified, unknown // pseudoCAP // 13 // ---	---	-0.0677808	-0.552614	0.587856	0.899236	-6.00037	-0.142358	-1.16064	0.262127	0.962346
PA0027_at	P. aeruginosa Genome Array	Pseudomonas aeruginosa	2010-08-10	Exemplar sequence	Pseudomonas Genome Database	PA0027	PA0027 /DEF=hypothetical protein /FUNCTION=Hypothetical, unclassified, unknown	PA0027	---	---	---	gb|AE004091|AE004091:28613-29900 (+) // 100.0 //	---	---	---	---	---	---	Q9I7A3	---	---	---	---	---	---	---	---	---	---	0006457 // protein folding // inferred from electronic annotation	---	0003755 // peptidyl-prolyl cis-trans isomerase activity // inferred from electronic annotation /// 0016853 // isomerase activity // inferred from electronic annotation	---	---	---	---	This probe set was annotated using the Matching Probes based pipeline to a pseudoCAP identifier using 1 transcripts. // false // Matching Probes // A	PA0027(13)	PA0027 // product= hypothetical protein; Class 4 gene= function= Hypothetical, unclassified, unknown // pseudoCAP // 13 // ---	---	0.14275	0.953988	0.353709	0.817703	-5.70529	-0.223849	-1.49597	0.153339	0.943391
PA0028_at	P. aeruginosa Genome Array	Pseudomonas aeruginosa	2010-08-10	Exemplar sequence	Pseudomonas Genome Database	PA0028	PA0028 /DEF=hypothetical protein /FUNCTION=Hypothetical, unclassified, unknown	PA0028	---	---	---	gb|AE004091|AE004091:29896-30499 (+) // 100.0 //	---	---	---	---	---	---	Q9I7A2	---	---	---	---	---	---	---	---	---	---	---	---	---	---	---	NP_248718.1 // span:5-27 // numtm:1	---	This probe set was annotated using the Matching Probes based pipeline to a pseudoCAP identifier using 1 transcripts. // false // Matching Probes // A	PA0028(13)	PA0028 // product= hypothetical protein; Class 4 gene= function= Hypothetical, unclassified, unknown // pseudoCAP // 13 // ---	---	0.152283	1.10349	0.285476	0.770878	-5.55924	-0.115848	-0.839477	0.41307	0.97461
PA0029_at	P. aeruginosa Genome Array	Pseudomonas aeruginosa	2010-08-10	Exemplar sequence	Pseudomonas Genome Database	PA0029	PA0029 /DEF=probable sulfate transporter /FUNCTION=Membrane proteins; Transport of small molecules	PA0029	---	---	---	gb|AE004091|AE004091:30502-32056 (-) // 100.0 //	---	---	---	---	---	---	Q9I7A1	---	---	---	---	---	---	---	---	---	---	0006810 // transport // inferred from electronic annotation /// 0055085 // transmembrane transport // inferred from electronic annotation	0016021 // integral to membrane // inferred from electronic annotation	0005215 // transporter activity // inferred from electronic annotation	---	---	NP_248719.1 // span:44-66,71-93,103-125,132-154,174-196,203-225,250-272,293-315,325-342,349-366,391-413 // numtm:11	---	This probe set was annotated using the Matching Probes based pipeline to a pseudoCAP identifier using 1 transcripts. // false // Matching Probes // A	PA0029(13)	PA0029 // product= probable sulfate transporter; Class 3 gene= function= Membrane proteins ; Transport of small molecules // pseudoCAP // 13 // ---	---	0.139248	0.749678	0.46389	0.855132	-5.87382	-0.0155466	-0.0836988	0.934292	0.994213
PA0030_at	P. aeruginosa Genome Array	Pseudomonas aeruginosa	2010-08-10	Exemplar sequence	Pseudomonas Genome Database	PA0030	PA0030 /DEF=hypothetical protein /FUNCTION=Hypothetical, unclassified, unknown; Transport of small molecules	PA0030	---	---	---	gb|AE004091|AE004091:32060-32984 (-) // 100.0 //	---	---	---	---	---	---	Q9I7A0	---	---	---	---	---	---	---	---	---	---	0006810 // transport // inferred from electronic annotation	---	0005215 // transporter activity // inferred from electronic annotation /// 0005488 // binding // inferred from electronic annotation	---	---	---	---	This probe set was annotated using the Matching Probes based pipeline to a pseudoCAP identifier using 1 transcripts. // false // Matching Probes // A	PA0030(13)	PA0030 // product= hypothetical protein; Class 4 gene= function= Transport of small molecules // pseudoCAP // 13 // ---	---	0.17968	1.52922	0.144949	0.683	-5.04848	-0.0110562	-0.0940965	0.926153	0.993503
PA0031_betC_at	P. aeruginosa Genome Array	Pseudomonas aeruginosa	2010-08-10	Exemplar sequence	Pseudomonas Genome Database	PA0031_betC	PA0031 /GENE=betC /DEF=choline sulfatase /FUNCTION=Adaptation, protection	PA0031	---	---	---	gb|AE004091|AE004091:33000-34512 (-) // 100.0 //	choline sulfatase	betC	---	---	---	---	Q9I799	---	---	---	---	---	---	---	---	---	---	0008152 // metabolic process // inferred from electronic annotation	---	0003824 // catalytic activity // inferred from electronic annotation /// 0008484 // sulfuric ester hydrolase activity // inferred from electronic annotation	---	---	---	---	This probe set was annotated using the Matching Probes based pipeline to a pseudoCAP identifier using 1 transcripts. // false // Matching Probes // A	PA0031(13)	PA0031 // product= choline sulfatase; Class 2 gene= betC function= Adaptation, Protection // pseudoCAP // 13 // ---	---	0.0739049	0.538368	0.597434	0.901646	-6.0081	-0.0978635	-0.712896	0.485763	0.982109
PA0032_at	P. aeruginosa Genome Array	Pseudomonas aeruginosa	2010-08-10	Exemplar sequence	Pseudomonas Genome Database	PA0032	PA0032 /DEF=probable transcriptional regulator /FUNCTION=Transcriptional regulators	PA0032	---	---	---	gb|AE004091|AE004091:34624-35539 (+) // 100.0 //	---	---	---	---	---	---	Q9I798	---	---	---	---	---	---	---	---	---	---	0006350 // transcription // inferred from electronic annotation /// 0006355 // regulation of transcription, DNA-dependent // inferred from electronic annotation /// 0045449 // regulation of transcription // inferred from electronic annotation	---	0003677 // DNA binding // inferred from electronic annotation /// 0003700 // transcription factor activity // inferred from electronic annotation	---	---	---	---	This probe set was annotated using the Matching Probes based pipeline to a pseudoCAP identifier using 1 transcripts. // false // Matching Probes // A	PA0032(13)	PA0032 // product= probable transcriptional regulator; Class 3 gene= function= Transcriptional regulators // pseudoCAP // 13 // ---	---	0.110634	0.812221	0.428103	0.84844	-5.82617	-0.164054	-1.2044	0.245244	0.962346
PA0033_at	P. aeruginosa Genome Array	Pseudomonas aeruginosa	2010-08-10	Exemplar sequence	Pseudomonas Genome Database	PA0033	PA0033 /DEF=hypothetical protein /FUNCTION=Hypothetical, unclassified, unknown	PA0033	---	---	---	gb|AE004091|AE004091:35905-36271 (-) // 100.0 //	---	---	---	---	---	---	Q9I797	---	---	---	---	---	---	---	---	---	---	0000160 // two-component signal transduction system (phosphorelay) // inferred from electronic annotation	---	0004871 // signal transducer activity // inferred from electronic annotation	---	---	---	---	This probe set was annotated using the Matching Probes based pipeline to a pseudoCAP identifier using 1 transcripts. // false // Matching Probes // A	PA0033(13)	PA0033 // product= hypothetical protein; Class 4 gene= function= Hypothetical, unclassified, unknown // pseudoCAP // 13 // ---	---	0.0474818	0.420281	0.679644	0.923415	-6.06461	0.0235508	0.208458	0.837395	0.990426
PA0034_at	P. aeruginosa Genome Array	Pseudomonas aeruginosa	2010-08-10	Exemplar sequence	Pseudomonas Genome Database	PA0034	PA0034 /DEF=probable two-component response regulator /FUNCTION=Transcriptional regulators; Two-component regulatory systems	PA0034	---	---	---	gb|AE004091|AE004091:36278-36902 (-) // 100.0 //	---	---	---	---	---	---	P24908	---	---	---	---	---	---	---	---	---	---	0000160 // two-component signal transduction system (phosphorelay) // inferred from electronic annotation /// 0006350 // transcription // inferred from electronic annotation /// 0006355 // regulation of transcription, DNA-dependent // inferred from electronic annotation /// 0045449 // regulation of transcription // inferred from electronic annotation	0005622 // intracellular // inferred from electronic annotation	0000156 // two-component response regulator activity // inferred from electronic annotation /// 0003677 // DNA binding // inferred from electronic annotation /// 0003700 // transcription factor activity // inferred from electronic annotation /// 0043565 // sequence-specific DNA binding // inferred from electronic annotation	Two-component System // ---	---	---	---	This probe set was annotated using the Matching Probes based pipeline to a pseudoCAP identifier using 1 transcripts. // false // Matching Probes // A	PA0034(13)	PA0034 // product= probable two-component response regulator; Class 3 gene= function= Transcriptional regulators ; Two-component regulatory systems // pseudoCAP // 13 // ---	---	-0.0603256	-0.393763	0.698743	0.9308	-6.07543	-0.123448	-0.80578	0.431705	0.97461
PA0035_trpA_at	P. aeruginosa Genome Array	Pseudomonas aeruginosa	2010-08-10	Exemplar sequence	Pseudomonas Genome Database	PA0035_trpA	PA0035 /GENE=trpA /DEF=tryptophan synthase alpha chain /FUNCTION=Amino acid biosynthesis and metabolism	PA0035	---	---	---	gb|AE004091|AE004091:37087-37894 (-) // 100.0 //	tryptophan synthase alpha chain	trpA	---	---	---	---	P07344	EC:4.2.1.20	---	---	---	---	---	---	---	---	---	0000162 // tryptophan biosynthetic process // inferred from electronic annotation /// 0006568 // tryptophan metabolic process // inferred from electronic annotation /// 0008152 // metabolic process // inferred from electronic annotation /// 0008652 // cellular amino acid biosynthetic process // inferred from electronic annotation /// 0009073 // aromatic amino acid family biosynthetic process // i…	---	0003824 // catalytic activity // inferred from electronic annotation /// 0004834 // tryptophan synthase activity // inferred from electronic annotation /// 0016829 // lyase activity // inferred from electronic annotation	Phenylalanine, tyrosine and tryptophan biosynthesis // ---	IPR008205 // PcrB-like protein // 3.8E-5	---	---	This probe set was annotated using the Matching Probes based pipeline to a pseudoCAP identifier using 1 transcripts. // false // Matching Probes // A	PA0035(13)	PA0035 // product= tryptophan synthase alpha chain; Class 1 gene= trpA function= Amino acid biosynthesis and metabolism // pseudoCAP // 13 // ---	---	0.0291634	0.187397	0.85361	0.975077	-6.13581	-0.108466	-0.696976	0.495416	0.985027
PA0036_trpB_at	P. aeruginosa Genome Array	Pseudomonas aeruginosa	2010-08-10	Exemplar sequence	Pseudomonas Genome Database	PA0036_trpB	PA0036 /GENE=trpB /DEF=tryptophan synthase beta chain /FUNCTION=Amino acid biosynthesis and metabolism	PA0036	---	---	---	gb|AE004091|AE004091:37890-39099 (-) // 100.0 //	tryptophan synthase beta chain	trpB	---	---	---	---	P07345	EC:4.2.1.20	---	---	---	---	---	---	---	---	---	0000162 // tryptophan biosynthetic process // inferred from electronic annotation /// 0006568 // tryptophan metabolic process // inferred from electronic annotation /// 0008152 // metabolic process // inferred from electronic annotation /// 0008652 // cellular amino acid biosynthetic process // inferred from electronic annotation /// 0009073 // aromatic amino acid family biosynthetic process // i…	---	0003824 // catalytic activity // inferred from electronic annotation /// 0004834 // tryptophan synthase activity // inferred from electronic annotation /// 0016829 // lyase activity // inferred from electronic annotation /// 0030170 // pyridoxal phosphate binding // inferred from electronic annotation	Phenylalanine, tyrosine and tryptophan biosynthesis // ---	---	---	---	This probe set was annotated using the Matching Probes based pipeline to a pseudoCAP identifier using 1 transcripts. // false // Matching Probes // A	PA0036(13)	PA0036 // product= tryptophan synthase beta chain; Class 1 gene= trpB function= Amino acid biosynthesis and metabolism // pseudoCAP // 13 // ---	---	0.0428696	0.342587	0.736188	0.942705	-6.09435	-0.0384888	-0.307579	0.762209	0.987643
PA0037_trpI_at	P. aeruginosa Genome Array	Pseudomonas aeruginosa	2010-08-10	Exemplar sequence	Pseudomonas Genome Database	PA0037_trpI	PA0037 /GENE=trpI /DEF=transcriptional regulator TrpI /FUNCTION=Amino acid biosynthesis and metabolism; Transcriptional regulators	PA0037	---	---	---	gb|AE004091|AE004091:39202-40090 (+) // 100.0 //	transcriptional regulator TrpI	trpI	---	---	---	---	P11720	---	---	---	---	---	---	---	---	---	---	0000162 // tryptophan biosynthetic process // inferred from electronic annotation /// 0006350 // transcription // inferred from electronic annotation /// 0006355 // regulation of transcription, DNA-dependent // inferred from electronic annotation /// 0008652 // cellular amino acid biosynthetic process // inferred from electronic annotation /// 0009073 // aromatic amino acid family biosynthetic pr…	---	0003677 // DNA binding // inferred from electronic annotation /// 0003700 // transcription factor activity // inferred from electronic annotation	---	---	---	---	This probe set was annotated using the Matching Probes based pipeline to a pseudoCAP identifier using 1 transcripts. // false // Matching Probes // A	PA0037(13)	PA0037 // product= transcriptional regulator TrpI; Class 1 gene= trpI function= Amino acid biosynthesis and metabolism ; Transcriptional regulators // pseudoCAP // 13 // ---	---	0.0101419	0.0685263	0.946181	0.99307	-6.1512	-0.322966	-2.1822	0.043699	0.900229
PA0038_at	P. aeruginosa Genome Array	Pseudomonas aeruginosa	2010-08-10	Exemplar sequence	Pseudomonas Genome Database	PA0038	PA0038 /DEF=hypothetical protein /FUNCTION=Hypothetical, unclassified, unknown	PA0038	---	---	---	gb|AE004091|AE004091:40190-40406 (+) // 100.0 //	---	---	---	---	---	---	Q9I794	---	---	---	---	---	---	---	---	---	---	---	---	---	---	---	---	---	This probe set was annotated using the Matching Probes based pipeline to a pseudoCAP identifier using 1 transcripts. // false // Matching Probes // A	PA0038(13)	PA0038 // product= hypothetical protein; Class 4 gene= function= Hypothetical, unclassified, unknown // pseudoCAP // 13 // ---	---	-0.310439	-1.63338	0.121117	0.668467	-4.90435	-0.0936305	-0.492638	0.628689	0.985027
PA0039_at	P. aeruginosa Genome Array	Pseudomonas aeruginosa	2010-08-10	Exemplar sequence	Pseudomonas Genome Database	PA0039	PA0039 /DEF=hypothetical protein /FUNCTION=Hypothetical, unclassified, unknown	PA0039	---	---	---	gb|AE004091|AE004091:40589-40817 (+) // 100.0 //	---	---	---	---	---	---	Q9I793	---	---	---	---	---	---	---	---	---	---	---	---	---	---	---	---	---	This probe set was annotated using the Matching Probes based pipeline to a pseudoCAP identifier using 1 transcripts. // false // Matching Probes // A	PA0039(12)	PA0039 // product= hypothetical protein; Class 4 gene= function= Hypothetical, unclassified, unknown // pseudoCAP // 12 // ---	---	-0.34816	-1.44467	0.16707	0.690944	-5.16026	-0.134605	-0.558536	0.583897	0.985027
PA0040_s_at	P. aeruginosa Genome Array	Pseudomonas aeruginosa	2010-08-10	Exemplar sequence	Pseudomonas Genome Database	PA0040	PA0040 /DEF=conserved hypothetical protein /FUNCTION=Hypothetical, unclassified, unknown	PA0040	---	---	---	gb|AE004091|AE004091:41113-42802 (+) // 100.0 // /// gb|AE004091|AE004091:2778914-2780568 (-) // 97.1 //	---	---	---	---	---	---	Q9I119 /// Q9I792	---	---	---	---	---	---	---	---	---	---	---	---	---	---	---	NP_251153.1 // span:5-27 // numtm:1	---	This probe set was annotated using the Matching Probes based pipeline to a pseudoCAP identifier using 1 transcripts. // false // Matching Probes // A	PA0040(13),PA2463(13)	PA0040 // product= conserved hypothetical protein; Class 4 gene= function= Hypothetical, unclassified, unknown // pseudoCAP // 13 // --- /// PA2463 // product= hypothetical protein; Class 4 gene= function= Hypothetical, unclassified, unknown // pseudoCAP // 13 // ---	---	-0.0388769	-0.331726	0.744227	0.944013	-6.09804	0.144625	1.23405	0.234287	0.962346
PA0041_at	P. aeruginosa Genome Array	Pseudomonas aeruginosa	2010-08-10	Exemplar sequence	Pseudomonas Genome Database	PA0041	PA0041 /DEF=probable hemagglutinin /FUNCTION=Secreted Factors (toxins, enzymes, alginate)	PA0041	---	---	---	gb|AE004091|AE004091:42914-53522 (+) // 100.0 //	---	---	---	---	---	---	Q9I791	---	---	---	---	---	---	---	---	---	---	---	---	0005488 // binding // inferred from electronic annotation	---	---	NP_248731.1 // span:11-33 // numtm:1	---	This probe set was annotated using the Matching Probes based pipeline to a pseudoCAP identifier using 1 transcripts. // false // Matching Probes // A	PA0041(13)	PA0041 // product= probable hemagglutinin; Class 3 gene= function= Secreted Factors (toxins, enzymes, alginate) // pseudoCAP // 13 // ---	---	0.00319713	0.0262236	0.97939	0.996614	-6.15323	0.20647	1.69352	0.108942	0.931644
PA0042_at	P. aeruginosa Genome Array	Pseudomonas aeruginosa	2010-08-10	Exemplar sequence	Pseudomonas Genome Database	PA0042	PA0042 /DEF=hypothetical protein /FUNCTION=Hypothetical, unclassified, unknown	PA0042	---	---	---	gb|AE004091|AE004091:56546-56942 (+) // 100.0 //	---	---	---	---	---	---	Q9I790	---	---	---	---	---	---	---	---	---	---	---	---	---	---	---	---	---	This probe set was annotated using the Matching Probes based pipeline to a pseudoCAP identifier using 1 transcripts. // false // Matching Probes // A	PA0042(13)	PA0042 // product= hypothetical protein; Class 4 gene= function= Hypothetical, unclassified, unknown // pseudoCAP // 13 // ---	---	-0.432814	-2.27938	0.0360943	0.491156	-3.87763	-0.1235	-0.650401	0.52429	0.985027
PA0043_at	P. aeruginosa Genome Array	Pseudomonas aeruginosa	2010-08-10	Exemplar sequence	Pseudomonas Genome Database	PA0043	PA0043 /DEF=hypothetical protein /FUNCTION=Hypothetical, unclassified, unknown; Membrane proteins	PA0043	---	---	---	gb|AE004091|AE004091:57212-58595 (-) // 100.0 //	---	---	---	---	---	---	Q9I789	---	---	---	---	---	---	---	---	---	---	---	0016020 // membrane // inferred from electronic annotation	---	---	---	NP_248733.1 // span:44-66,81-100,107-125,140-171,184-206,221-243,248-270,275-297,310-332,352-371,378-400,415-434,439-458 // numtm:13	---	This probe set was annotated using the Matching Probes based pipeline to a pseudoCAP identifier using 1 transcripts. // false // Matching Probes // A	PA0043(13)	PA0043 // product= hypothetical protein; Class 4 gene= function= Membrane proteins // pseudoCAP // 13 // ---	---	0.0590976	0.382223	0.707121	0.933196	-6.07992	-0.0592712	-0.383345	0.706305	0.987643
PA0044_exoT_at	P. aeruginosa Genome Array	Pseudomonas aeruginosa	2010-08-10	Exemplar sequence	Pseudomonas Genome Database	PA0044_exoT	PA0044 /GENE=exoT /DEF=exoenzyme T /FUNCTION=Secreted Factors (toxins, enzymes, alginate)	PA0044	---	---	---	gb|AE004091|AE004091:58786-60160 (+) // 100.0 //	exoenzyme T	exoT	---	---	---	---	Q9I788	EC:2.4.2.-	---	---	---	---	---	---	---	---	---	0009405 // pathogenesis // inferred from electronic annotation	0005576 // extracellular region // inferred from electronic annotation /// 0016020 // membrane // inferred from electronic annotation	0005096 // GTPase activator activity // inferred from electronic annotation	Type III Secretion // ---	---	---	---	This probe set was annotated using the Matching Probes based pipeline to a pseudoCAP identifier using 1 transcripts. // false // Matching Probes // A	PA0044(13)	PA0044 // product= exoenzyme T; Class 1 gene= exoT function= Secreted Factors (toxins, enzymes, alginate) // pseudoCAP // 13 // ---	---	0.114561	0.820222	0.423654	0.846286	-5.81982	0.0655341	0.469203	0.644998	0.985027
PA0045_at	P. aeruginosa Genome Array	Pseudomonas aeruginosa	2010-08-10	Exemplar sequence	Pseudomonas Genome Database	PA0045	PA0045 /DEF=hypothetical protein /FUNCTION=Hypothetical, unclassified, unknown	PA0045	---	---	---	gb|AE004091|AE004091:60656-61343 (+) // 100.0 //	---	---	---	---	---	---	Q9I787	---	---	---	---	---	---	---	---	---	---	---	0030288 // outer membrane-bounded periplasmic space // inferred from electronic annotation	---	---	---	---	---	This probe set was annotated using the Matching Probes based pipeline to a pseudoCAP identifier using 1 transcripts. // false // Matching Probes // A	PA0045(13)	PA0045 // product= hypothetical protein; Class 4 gene= function= Hypothetical, unclassified, unknown // pseudoCAP // 13 // ---	---	-0.198438	-1.31941	0.204855	0.717857	-5.31679	0.298279	1.98324	0.0640501	0.910787
PA0046_at	P. aeruginosa Genome Array	Pseudomonas aeruginosa	2010-08-10	Exemplar sequence	Pseudomonas Genome Database	PA0046	PA0046 /DEF=hypothetical protein /FUNCTION=Hypothetical, unclassified, unknown	PA0046	---	---	---	gb|AE004091|AE004091:61373-61727 (+) // 100.0 //	---	---	---	---	---	---	Q9I786	---	---	---	---	---	---	---	---	---	---	---	---	---	---	---	---	---	This probe set was annotated using the Matching Probes based pipeline to a pseudoCAP identifier using 1 transcripts. // false // Matching Probes // A	PA0046(13)	PA0046 // product= hypothetical protein; Class 4 gene= function= Hypothetical, unclassified, unknown // pseudoCAP // 13 // ---	---	-0.0702981	-0.573005	0.574284	0.893815	-5.98897	0.0254138	0.20715	0.8384	0.990426
PA0047_at	P. aeruginosa Genome Array	Pseudomonas aeruginosa	2010-08-10	Exemplar sequence	Pseudomonas Genome Database	PA0047	PA0047 /DEF=hypothetical protein /FUNCTION=Hypothetical, unclassified, unknown	PA0047	---	---	---	gb|AE004091|AE004091:61879-62389 (+) // 100.0 //	---	---	---	---	---	---	Q9I785	---	---	---	---	---	---	---	---	---	---	---	---	---	---	---	---	---	This probe set was annotated using the Matching Probes based pipeline to a pseudoCAP identifier using 1 transcripts. // false // Matching Probes // A	PA0047(13)	PA0047 // product= hypothetical protein; Class 4 gene= function= Hypothetical, unclassified, unknown // pseudoCAP // 13 // ---	---	-0.0708094	-0.706361	0.489711	0.862371	-5.90474	-0.134893	-1.34562	0.196427	0.958128
PA0048_at	P. aeruginosa Genome Array	Pseudomonas aeruginosa	2010-08-10	Exemplar sequence	Pseudomonas Genome Database	PA0048	PA0048 /DEF=probable transcriptional regulator /FUNCTION=Transcriptional regulators	PA0048	---	---	---	gb|AE004091|AE004091:62403-62787 (-) // 100.0 //	---	---	---	---	---	---	Q9I784	---	---	---	---	---	---	---	---	---	---	---	---	0003677 // DNA binding // inferred from electronic annotation /// 0043565 // sequence-specific DNA binding // inferred from electronic annotation	---	---	---	---	This probe set was annotated using the Matching Probes based pipeline to a pseudoCAP identifier using 1 transcripts. // false // Matching Probes // A	PA0048(13)	PA0048 // product= probable transcriptional regulator; Class 3 gene= function= Transcriptional regulators // pseudoCAP // 13 // ---	---	0.374879	3.10692	0.00652071	0.314032	-2.34077	0.146489	1.21407	0.241629	0.962346
PA0049_at	P. aeruginosa Genome Array	Pseudomonas aeruginosa	2010-08-10	Exemplar sequence	Pseudomonas Genome Database	PA0049	PA0049 /DEF=hypothetical protein /FUNCTION=Hypothetical, unclassified, unknown	PA0049	---	---	---	gb|AE004091|AE004091:63068-64730 (-) // 100.0 //	---	---	---	---	---	---	Q9I783	---	---	---	---	---	---	---	---	---	---	---	---	---	---	---	NP_248739.1 // span:7-29 // numtm:1	---	This probe set was annotated using the Matching Probes based pipeline to a pseudoCAP identifier using 1 transcripts. // false // Matching Probes // A	PA0049(13)	PA0049 // product= hypothetical protein; Class 4 gene= function= Hypothetical, unclassified, unknown // pseudoCAP // 13 // ---	PA4487 // pseudoCAP // 1 // Cross Hyb Matching Probes	0.022271	0.144501	0.886836	0.979288	-6.14301	-0.10679	-0.692887	0.497913	0.985027
PA0050_r_at	P. aeruginosa Genome Array	Pseudomonas aeruginosa	2010-08-10	Exemplar sequence	Pseudomonas Genome Database	PA0050	PA0050 /DEF=hypothetical protein /FUNCTION=Hypothetical, unclassified, unknown	PA0050	---	---	---	gb|AE004091|AE004091:65339-65480 (+) // 100.0 //	---	---	---	---	---	---	Q9I782	---	---	---	---	---	---	---	---	---	---	---	---	---	---	---	---	---	This probe set was annotated using the Matching Probes based pipeline to a pseudoCAP identifier using 1 transcripts. // false // Matching Probes // A	PA0050(13)	PA0050 // product= hypothetical protein; Class 4 gene= function= Hypothetical, unclassified, unknown // pseudoCAP // 13 // ---	---	0.0817643	0.58153	0.568658	0.892853	-5.98409	-0.264103	-1.87837	0.0779211	0.927102
PA0051_at	P. aeruginosa Genome Array	Pseudomonas aeruginosa	2010-08-10	Exemplar sequence	Pseudomonas Genome Database	PA0051	PA0051 /DEF=probable glutamine amidotransferase /FUNCTION=Putative enzymes	PA0051	---	---	---	gb|AE004091|AE004091:66303-68136 (+) // 100.0 //	potential phenazine-modifying enzyme	phzH	---	---	---	---	Q9I781	---	---	---	---	---	---	---	---	---	---	0006529 // asparagine biosynthetic process // inferred from electronic annotation	---	0004066 // asparagine synthase (glutamine-hydrolyzing) activity // inferred from electronic annotation	Phenazine biosynthesis // ---	---	---	---	This probe set was annotated using the Matching Probes based pipeline to a pseudoCAP identifier using 1 transcripts. // false // Matching Probes // A	PA0051(13)	PA0051 // product= potential phenazine-modifying enzyme; Class 2 gene= phzH function= Putative enzymes // pseudoCAP // 13 // ---	---	0.0317206	0.205138	0.839946	0.971072	-6.1323	-0.166179	-1.07468	0.297814	0.962346
PA0052_at	P. aeruginosa Genome Array	Pseudomonas aeruginosa	2010-08-10	Exemplar sequence	Pseudomonas Genome Database	PA0052	PA0052 /DEF=hypothetical protein /FUNCTION=Hypothetical, unclassified, unknown	PA0052	---	---	---	gb|AE004091|AE004091:68188-68617 (-) // 100.0 //	---	---	---	---	---	---	Q9I780	---	---	---	---	---	---	---	---	---	---	---	---	---	---	---	---	---	This probe set was annotated using the Matching Probes based pipeline to a pseudoCAP identifier using 1 transcripts. // false // Matching Probes // A	PA0052(13)	PA0052 // product= hypothetical protein; Class 4 gene= function= Hypothetical, unclassified, unknown // pseudoCAP // 13 // ---	---	0.222422	1.5683	0.135581	0.681367	-4.99521	-0.0620614	-0.437596	0.667291	0.986942
PA0053_at	P. aeruginosa Genome Array	Pseudomonas aeruginosa	2010-08-10	Exemplar sequence	Pseudomonas Genome Database	PA0053	PA0053 /DEF=hypothetical protein /FUNCTION=Hypothetical, unclassified, unknown	PA0053	---	---	---	gb|AE004091|AE004091:69272-69527 (+) // 100.0 //	---	---	---	---	---	---	Q9I779	---	---	---	---	---	---	---	---	---	---	---	---	---	---	IPR006440 // Death-on-curing protein // 1.6E-12	---	---	This probe set was annotated using the Matching Probes based pipeline to a pseudoCAP identifier using 1 transcripts. // false // Matching Probes // A	PA0053(13)	PA0053 // product= hypothetical protein; Class 4 gene= function= Hypothetical, unclassified, unknown // pseudoCAP // 13 // ---	---	-0.0125207	-0.0984272	0.922766	0.989223	-6.14868	-0.215743	-1.696	0.108465	0.931644
PA0054_at	P. aeruginosa Genome Array	Pseudomonas aeruginosa	2010-08-10	Exemplar sequence	Pseudomonas Genome Database	PA0054	PA0054 /DEF=conserved hypothetical protein /FUNCTION=Hypothetical, unclassified, unknown	PA0054	---	---	---	gb|AE004091|AE004091:69543-70092 (-) // 100.0 //	---	---	---	---	---	---	---	---	---	---	---	---	---	---	---	---	---	---	---	---	---	---	---	---	This probe set was annotated using the Design Representative Id based pipeline to a Pseudomonas Genome Database identifier using 1 transcripts. // false // Design Representative Id // R	PA0054	PA0054 // PA0054 /DEF=conserved hypothetical protein /FUNCTION=Hypothetical, unclassified, unknown // pa // --- // ---	---	0.0895322	0.888738	0.386779	0.830118	-5.76311	0.0920172	0.913406	0.374041	0.968306
PA0055_at	P. aeruginosa Genome Array	Pseudomonas aeruginosa	2010-08-10	Exemplar sequence	Pseudomonas Genome Database	PA0055	PA0055 /DEF=hypothetical protein /FUNCTION=Hypothetical, unclassified, unknown	PA0055	---	---	---	gb|AE004091|AE004091:70130-70637 (-) // 100.0 //	---	---	---	---	---	---	Q9I777	---	---	---	---	---	---	---	---	---	---	---	---	---	---	---	---	---	This probe set was annotated using the Matching Probes based pipeline to a pseudoCAP identifier using 1 transcripts. // false // Matching Probes // A	PA0055(13)	PA0055 // product= hypothetical protein; Class 4 gene= function= Hypothetical, unclassified, unknown // pseudoCAP // 13 // ---	---	-0.0239786	-0.115247	0.909625	0.988177	-6.14686	0.335399	1.61201	0.125715	0.936582
PA0056_at	P. aeruginosa Genome Array	Pseudomonas aeruginosa	2010-08-10	Exemplar sequence	Pseudomonas Genome Database	PA0056	PA0056 /DEF=probable transcriptional regulator /FUNCTION=Transcriptional regulators	PA0056	---	---	---	gb|AE004091|AE004091:70702-71623 (-) // 100.0 //	---	---	---	---	---	---	Q9I776	---	---	---	---	---	---	---	---	---	---	0006350 // transcription // inferred from electronic annotation /// 0006355 // regulation of transcription, DNA-dependent // inferred from electronic annotation /// 0045449 // regulation of transcription // inferred from electronic annotation	---	0003677 // DNA binding // inferred from electronic annotation /// 0003700 // transcription factor activity // inferred from electronic annotation	---	---	---	---	This probe set was annotated using the Matching Probes based pipeline to a pseudoCAP identifier using 1 transcripts. // false // Matching Probes // A	PA0056(13)	PA0056 // product= probable transcriptional regulator; Class 3 gene= function= Transcriptional regulators // pseudoCAP // 13 // ---	---	0.0417932	0.331476	0.744413	0.944013	-6.09812	0.0201964	0.160184	0.87466	0.990426
PA0057_at	P. aeruginosa Genome Array	Pseudomonas aeruginosa	2010-08-10	Exemplar sequence	Pseudomonas Genome Database	PA0057	PA0057 /DEF=hypothetical protein /FUNCTION=Hypothetical, unclassified, unknown	PA0057	---	---	---	gb|AE004091|AE004091:71730-72618 (+) // 100.0 //	---	---	---	---	---	---	Q9I775	---	---	---	---	---	---	---	---	---	---	---	---	0016787 // hydrolase activity // inferred from electronic annotation	---	---	NP_248747.1 // span:5-27 // numtm:1	---	This probe set was annotated using the Matching Probes based pipeline to a pseudoCAP identifier using 1 transcripts. // false // Matching Probes // A	PA0057(13)	PA0057 // product= hypothetical protein; Class 4 gene= function= Hypothetical, unclassified, unknown // pseudoCAP // 13 // ---	---	-0.0660538	-0.570381	0.576021	0.893815	-5.99046	-0.0329083	-0.284166	0.77978	0.989928
PA0058_at	P. aeruginosa Genome Array	Pseudomonas aeruginosa	2010-08-10	Exemplar sequence	Pseudomonas Genome Database	PA0058	PA0058 /DEF=hypothetical protein /FUNCTION=Hypothetical, unclassified, unknown	PA0058	---	---	---	gb|AE004091|AE004091:72680-73385 (+) // 100.0 //	---	---	---	---	---	---	Q9I774	---	---	---	---	---	---	---	---	---	---	---	0030288 // outer membrane-bounded periplasmic space // inferred from electronic annotation	0015035 // protein disulfide oxidoreductase activity // inferred from electronic annotation	---	---	---	---	This probe set was annotated using the Matching Probes based pipeline to a pseudoCAP identifier using 1 transcripts. // false // Matching Probes // A	PA0058(13)	PA0058 // product= hypothetical protein; Class 4 gene= function= Hypothetical, unclassified, unknown // pseudoCAP // 13 // ---	---	0.0510109	0.374908	0.712452	0.934103	-6.0827	-0.135324	-0.994574	0.334151	0.964639
PA0059_osmC_at	P. aeruginosa Genome Array	Pseudomonas aeruginosa	2010-08-10	Exemplar sequence	Pseudomonas Genome Database	PA0059_osmC	PA0059 /GENE=osmC /DEF=osmotically inducible protein OsmC /FUNCTION=Adaptation, protection	PA0059	---	---	---	gb|AE004091|AE004091:73468-73924 (+) // 100.0 //	osmotically inducible protein OsmC	osmC	---	---	---	---	Q9I773	---	---	---	---	---	---	---	---	---	---	0006950 // response to stress // inferred from electronic annotation	---	---	---	---	---	---	This probe set was annotated using the Matching Probes based pipeline to a pseudoCAP identifier using 1 transcripts. // false // Matching Probes // A	PA0059(13)	PA0059 // product= osmotically inducible protein OsmC; Class 2 gene= osmC function= Adaptation, Protection // pseudoCAP // 13 // ---	---	0.256509	1.0848	0.293436	0.779469	-5.57851	-0.123963	-0.524253	0.606998	0.985027
PA0060_at	P. aeruginosa Genome Array	Pseudomonas aeruginosa	2010-08-10	Exemplar sequence	Pseudomonas Genome Database	PA0060	PA0060 /DEF=conserved hypothetical protein /FUNCTION=Hypothetical, unclassified, unknown	PA0060	---	---	---	gb|AE004091|AE004091:74034-74268 (+) // 100.0 //	---	---	---	---	---	---	Q9I772	---	---	---	---	---	---	---	---	---	---	---	---	---	---	---	---	---	This probe set was annotated using the Matching Probes based pipeline to a pseudoCAP identifier using 1 transcripts. // false // Matching Probes // A	PA0060(13)	PA0060 // product= conserved hypothetical protein; Class 4 gene= function= Hypothetical, unclassified, unknown // pseudoCAP // 13 // ---	---	-0.546589	-2.3189	0.0333688	0.486678	-3.8087	0.176222	0.747619	0.465098	0.976207
PA0061_at	P. aeruginosa Genome Array	Pseudomonas aeruginosa	2010-08-10	Exemplar sequence	Pseudomonas Genome Database	PA0061	PA0061 /DEF=hypothetical protein /FUNCTION=Hypothetical, unclassified, unknown	PA0061	---	---	---	gb|AE004091|AE004091:74279-74717 (-) // 100.0 //	---	---	---	---	---	---	Q9I771	---	---	---	---	---	---	---	---	---	---	---	---	---	---	---	---	---	This probe set was annotated using the Matching Probes based pipeline to a pseudoCAP identifier using 1 transcripts. // false // Matching Probes // A	PA0061(13)	PA0061 // product= hypothetical protein; Class 4 gene= function= Hypothetical, unclassified, unknown // pseudoCAP // 13 // ---	---	-0.318718	-2.15118	0.0464221	0.523398	-4.09702	-0.210587	-1.42136	0.173636	0.950328
PA0062_at	P. aeruginosa Genome Array	Pseudomonas aeruginosa	2010-08-10	Exemplar sequence	Pseudomonas Genome Database	PA0062	PA0062 /DEF=hypothetical protein /FUNCTION=Hypothetical, unclassified, unknown	PA0062	---	---	---	gb|AE004091|AE004091:74773-75190 (-) // 100.0 //	---	---	---	---	---	---	Q9I770	---	---	---	---	---	---	---	---	---	---	---	---	---	---	---	---	---	This probe set was annotated using the Matching Probes based pipeline to a pseudoCAP identifier using 1 transcripts. // false // Matching Probes // A	PA0062(13)	PA0062 // product= hypothetical protein; Class 4 gene= function= Hypothetical, unclassified, unknown // pseudoCAP // 13 // ---	---	-0.228451	-1.7126	0.105307	0.653653	-4.79023	0.0782512	0.586617	0.565315	0.985027
PA0063_at	P. aeruginosa Genome Array	Pseudomonas aeruginosa	2010-08-10	Exemplar sequence	Pseudomonas Genome Database	PA0063	PA0063 /DEF=hypothetical protein /FUNCTION=Hypothetical, unclassified, unknown	PA0063	---	---	---	gb|AE004091|AE004091:75281-76409 (+) // 100.0 //	---	---	---	---	---	---	Q9I769	---	---	---	---	---	---	---	---	---	---	---	---	---	---	---	---	---	This probe set was annotated using the Matching Probes based pipeline to a pseudoCAP identifier using 1 transcripts. // false // Matching Probes // A	PA0063(13)	PA0063 // product= hypothetical protein; Class 4 gene= function= Hypothetical, unclassified, unknown // pseudoCAP // 13 // ---	---	0.0408455	0.290687	0.774873	0.95694	-6.1109	-0.11594	-0.825119	0.420946	0.97461
PA0064_at	P. aeruginosa Genome Array	Pseudomonas aeruginosa	2010-08-10	Exemplar sequence	Pseudomonas Genome Database	PA0064	PA0064 /DEF=hypothetical protein /FUNCTION=Hypothetical, unclassified, unknown	PA0064	---	---	---	gb|AE004091|AE004091:76416-77400 (-) // 100.0 //	---	---	---	---	---	---	Q9I768	---	---	---	---	---	---	---	---	---	---	---	---	---	---	---	NP_248754.1 // span:28-50,70-89,101-123,151-173,186-208,223-245,258-280,290-312 // numtm:8	---	This probe set was annotated using the Matching Probes based pipeline to a pseudoCAP identifier using 1 transcripts. // false // Matching Probes // A	PA0064(13)	PA0064 // product= hypothetical protein; Class 4 gene= function= Hypothetical, unclassified, unknown // pseudoCAP // 13 // ---	---	0.125096	0.840421	0.412555	0.837892	-5.80353	-0.0649527	-0.436365	0.668166	0.986942
PA0065_at	P. aeruginosa Genome Array	Pseudomonas aeruginosa	2010-08-10	Exemplar sequence	Pseudomonas Genome Database	PA0065	PA0065 /DEF=hypothetical protein /FUNCTION=Hypothetical, unclassified, unknown	PA0065	---	---	---	gb|AE004091|AE004091:77432-78098 (-) // 100.0 //	---	---	---	---	---	---	Q9I767	---	---	---	---	---	---	---	---	---	---	0008152 // metabolic process // inferred from electronic annotation	---	0000166 // nucleotide binding // inferred from electronic annotation /// 0003824 // catalytic activity // inferred from electronic annotation /// 0008253 // 5'-nucleotidase activity // inferred from electronic annotation /// 0008967 // phosphoglycolate phosphatase activity // inferred from electronic annotation /// 0016787 // hydrolase activity // inferred from electronic annotation /// 0046872 /…	---	---	---	---	This probe set was annotated using the Matching Probes based pipeline to a pseudoCAP identifier using 1 transcripts. // false // Matching Probes // A	PA0065(13)	PA0065 // product= hypothetical protein; Class 4 gene= function= Hypothetical, unclassified, unknown // pseudoCAP // 13 // ---	---	0.000772969	0.00475717	0.996261	0.99914	-6.15357	0.129483	0.796894	0.436707	0.97461
PA0066_at	P. aeruginosa Genome Array	Pseudomonas aeruginosa	2010-08-10	Exemplar sequence	Pseudomonas Genome Database	PA0066	PA0066 /DEF=conserved hypothetical protein /FUNCTION=Hypothetical, unclassified, unknown	PA0066	---	---	---	gb|AE004091|AE004091:78090-78633 (-) // 100.0 //	---	---	---	---	---	---	Q9I766	---	---	---	---	---	---	---	---	---	---	---	---	0016740 // transferase activity // inferred from electronic annotation	---	---	---	---	This probe set was annotated using the Matching Probes based pipeline to a pseudoCAP identifier using 1 transcripts. // false // Matching Probes // A	PA0066(13)	PA0066 // product= conserved hypothetical protein; Class 4 gene= function= Hypothetical, unclassified, unknown // pseudoCAP // 13 // ---	---	-0.0303722	-0.266566	0.79307	0.959071	-6.11767	-0.0750525	-0.658709	0.519071	0.985027
PA0067_prlC_at	P. aeruginosa Genome Array	Pseudomonas aeruginosa	2010-08-10	Exemplar sequence	Pseudomonas Genome Database	PA0067_prlC	PA0067 /GENE=prlC /DEF=oligopeptidase A /FUNCTION=Translation, post-translational modification, degradation	PA0067	---	---	---	gb|AE004091|AE004091:78710-80756 (+) // 100.0 //	oligopeptidase A	prlC	---	---	---	---	Q9I765	---	---	---	---	---	---	---	---	---	---	0006508 // proteolysis // inferred from electronic annotation	---	0004222 // metalloendopeptidase activity // inferred from electronic annotation /// 0008233 // peptidase activity // inferred from electronic annotation /// 0008237 // metallopeptidase activity // inferred from electronic annotation /// 0016787 // hydrolase activity // inferred from electronic annotation	---	---	---	---	This probe set was annotated using the Matching Probes based pipeline to a pseudoCAP identifier using 1 transcripts. // false // Matching Probes // A	PA0067(13)	PA0067 // product= oligopeptidase A; Class 2 gene= prlC function= Translation, post-translational modification, degradation // pseudoCAP // 13 // ---	---	-0.0510544	-0.371928	0.714629	0.93488	-6.08382	0.151228	1.10169	0.286239	0.962346
PA0068_at	P. aeruginosa Genome Array	Pseudomonas aeruginosa	2010-08-10	Exemplar sequence	Pseudomonas Genome Database	PA0068	PA0068 /DEF=hypothetical protein /FUNCTION=Hypothetical, unclassified, unknown	PA0068	---	---	---	gb|AE004091|AE004091:80752-81028 (+) // 100.0 //	---	---	---	---	---	---	Q9I764	---	---	---	---	---	---	---	---	---	---	---	---	---	---	---	---	---	This probe set was annotated using the Matching Probes based pipeline to a pseudoCAP identifier using 1 transcripts. // false // Matching Probes // A	PA0068(13)	PA0068 // product= hypothetical protein; Class 4 gene= function= Hypothetical, unclassified, unknown // pseudoCAP // 13 // ---	---	-0.0642352	-0.326239	0.748301	0.945606	-6.09985	-0.05294	-0.268872	0.791325	0.989928
PA0069_at	P. aeruginosa Genome Array	Pseudomonas aeruginosa	2010-08-10	Exemplar sequence	Pseudomonas Genome Database	PA0069	PA0069 /DEF=conserved hypothetical protein /FUNCTION=Hypothetical, unclassified, unknown	PA0069	---	---	---	gb|AE004091|AE004091:81116-82175 (+) // 100.0 //	---	---	---	---	---	---	Q9I763	---	---	---	---	---	---	---	---	---	---	---	---	0003824 // catalytic activity // inferred from electronic annotation /// 0051536 // iron-sulfur cluster binding // inferred from electronic annotation	---	---	---	---	This probe set was annotated using the Matching Probes based pipeline to a pseudoCAP identifier using 1 transcripts. // false // Matching Probes // A	PA0069(13)	PA0069 // product= conserved hypothetical protein; Class 4 gene= function= Hypothetical, unclassified, unknown // pseudoCAP // 13 // ---	---	-0.14786	-1.03732	0.314388	0.787174	-5.62617	-0.181318	-1.27205	0.2208	0.962025
PA0070_at	P. aeruginosa Genome Array	Pseudomonas aeruginosa	2010-08-10	Exemplar sequence	Pseudomonas Genome Database	PA0070	PA0070 /DEF=hypothetical protein /FUNCTION=Hypothetical, unclassified, unknown; Membrane proteins	PA0070	---	---	---	gb|AE004091|AE004091:82404-83319 (-) // 100.0 //	---	---	---	---	---	---	Q9I762	---	---	---	---	---	---	---	---	---	---	---	---	---	---	---	---	---	This probe set was annotated using the Matching Probes based pipeline to a pseudoCAP identifier using 1 transcripts. // false // Matching Probes // A	PA0070(13)	PA0070 // product= hypothetical protein; Class 4 gene= function= Membrane proteins // pseudoCAP // 13 // ---	---	0.0668459	0.339321	0.738602	0.943176	-6.09547	0.0997854	0.506528	0.619115	0.985027
PA0071_at	P. aeruginosa Genome Array	Pseudomonas aeruginosa	2010-08-10	Exemplar sequence	Pseudomonas Genome Database	PA0071	PA0071 /DEF=hypothetical protein /FUNCTION=Hypothetical, unclassified, unknown	PA0071	---	---	---	gb|AE004091|AE004091:83380-85093 (-) // 100.0 //	---	---	---	---	---	---	Q9I761	---	---	---	---	---	---	---	---	---	---	---	---	---	---	---	---	---	This probe set was annotated using the Matching Probes based pipeline to a pseudoCAP identifier using 1 transcripts. // false // Matching Probes // A	PA0071(13)	PA0071 // product= hypothetical protein; Class 4 gene= function= Hypothetical, unclassified, unknown // pseudoCAP // 13 // ---	---	0.207255	1.68533	0.110535	0.661692	-4.82994	0.0504322	0.410099	0.686951	0.986942
PA0072_at	P. aeruginosa Genome Array	Pseudomonas aeruginosa	2010-08-10	Exemplar sequence	Pseudomonas Genome Database	PA0072	PA0072 /DEF=hypothetical protein /FUNCTION=Hypothetical, unclassified, unknown; Membrane proteins	PA0072	---	---	---	gb|AE004091|AE004091:85085-86285 (-) // 100.0 //	---	---	---	---	---	---	Q9I760	---	---	---	---	---	---	---	---	---	---	---	0005886 // plasma membrane // inferred from electronic annotation /// 0016020 // membrane // inferred from electronic annotation /// 0016021 // integral to membrane // inferred from electronic annotation	---	---	---	NP_248762.1 // span:20-39,272-294,301-323,327-349,361-383 // numtm:5	---	This probe set was annotated using the Matching Probes based pipeline to a pseudoCAP identifier using 1 transcripts. // false // Matching Probes // A	PA0072(13)	PA0072 // product= hypothetical protein; Class 4 gene= function= Membrane proteins // pseudoCAP // 13 // ---	---	0.211386	1.3695	0.188996	0.707205	-5.25553	0.196768	1.2748	0.219849	0.962025
PA0073_at	P. aeruginosa Genome Array	Pseudomonas aeruginosa	2010-08-10	Exemplar sequence	Pseudomonas Genome Database	PA0073	PA0073 /DEF=probable ATP-binding component of ABC transporter /FUNCTION=Transport of small molecules	PA0073	---	---	---	gb|AE004091|AE004091:86284-87004 (-) // 100.0 //	---	---	---	---	---	---	Q9I759	---	---	---	---	---	---	---	---	---	---	---	---	0000166 // nucleotide binding // inferred from electronic annotation /// 0005524 // ATP binding // inferred from electronic annotation /// 0016887 // ATPase activity // inferred from electronic annotation /// 0017111 // nucleoside-triphosphatase activity // inferred from electronic annotation	---	---	---	---	This probe set was annotated using the Matching Probes based pipeline to a pseudoCAP identifier using 1 transcripts. // false // Matching Probes // A	PA0073(13)	PA0073 // product= probable ATP-binding component of ABC transporter; Class 3 gene= function= Transport of small molecules // pseudoCAP // 13 // ---	---	-0.018458	-0.1369	0.892748	0.980623	-6.14409	-0.200216	-1.48497	0.1562	0.943391
PA0074_ppkA_at	P. aeruginosa Genome Array	Pseudomonas aeruginosa	2010-08-10	Exemplar sequence	Pseudomonas Genome Database	PA0074_ppkA	PA0074 /GENE=ppkA /DEF=serine/threonine protein kinase PpkA /FUNCTION=Adaptation, protection; Translation, post-translational modification, degradation	PA0074	---	---	---	gb|AE004091|AE004091:87000-90099 (-) // 100.0 //	serine/threonine protein kinase PpkA	ppkA	---	---	---	---	Q9I758	---	---	---	---	---	---	---	---	---	---	0006468 // protein amino acid phosphorylation // inferred from electronic annotation	---	0000166 // nucleotide binding // inferred from electronic annotation /// 0004672 // protein kinase activity // inferred from electronic annotation /// 0004674 // protein serine/threonine kinase activity // inferred from electronic annotation /// 0005524 // ATP binding // inferred from electronic annotation /// 0016301 // kinase activity // inferred from electronic annotation	---	---	---	---	This probe set was annotated using the Matching Probes based pipeline to a pseudoCAP identifier using 1 transcripts. // false // Matching Probes // A	PA0074(13)	PA0074 // product= serine/threonine protein kinase PpkA; Class 1 gene= ppkA function= Adaptation, Protection ; Translation, post-translational modification, degradation ; Protein secretion/export apparatus // pseudoCAP // 13 // ---	---	0.240871	2.55284	0.0207984	0.441116	-3.38966	-0.0390204	-0.413552	0.68447	0.986942
PA0075_at	P. aeruginosa Genome Array	Pseudomonas aeruginosa	2010-08-10	Exemplar sequence	Pseudomonas Genome Database	PA0075	PA0075 /DEF=probable phosphoprotein phosphatase /FUNCTION=Putative enzymes	PA0075	---	---	---	gb|AE004091|AE004091:90106-90835 (-) // 100.0 //	---	---	---	---	---	---	Q9I757	---	---	---	---	---	---	---	---	---	---	---	---	0003824 // catalytic activity // inferred from electronic annotation	---	---	---	---	This probe set was annotated using the Matching Probes based pipeline to a pseudoCAP identifier using 1 transcripts. // false // Matching Probes // A	PA0075(13)	PA0075 // product= PppA; Class 1 gene= pppA function= Putative enzymes ; Protein secretion/export apparatus // pseudoCAP // 13 // ---	---	0.199257	1.50574	0.150832	0.683	-5.08	-0.160689	-1.21429	0.241546	0.962346
PA0076_at	P. aeruginosa Genome Array	Pseudomonas aeruginosa	2010-08-10	Exemplar sequence	Pseudomonas Genome Database	PA0076	PA0076 /DEF=hypothetical protein /FUNCTION=Hypothetical, unclassified, unknown	PA0076	---	---	---	gb|AE004091|AE004091:90844-91525 (-) // 100.0 //	---	---	---	---	---	---	Q9I756	---	---	---	---	---	---	---	---	---	---	---	---	---	---	---	---	---	This probe set was annotated using the Matching Probes based pipeline to a pseudoCAP identifier using 1 transcripts. // false // Matching Probes // A	PA0076(13)	PA0076 // product= hypothetical protein; Class 4 gene= function= Hypothetical, unclassified, unknown // pseudoCAP // 13 // ---	---	0.203584	1.42803	0.171735	0.694241	-5.18169	-0.177321	-1.24381	0.230765	0.962346
PA0077_at	P. aeruginosa Genome Array	Pseudomonas aeruginosa	2010-08-10	Exemplar sequence	Pseudomonas Genome Database	PA0077	PA0077 /DEF=hypothetical protein /FUNCTION=Hypothetical, unclassified, unknown	PA0077	---	---	---	gb|AE004091|AE004091:91521-94827 (-) // 100.0 //	---	---	---	---	---	---	Q9I755	---	---	---	---	---	---	---	---	---	---	---	---	---	---	---	NP_248767.1 // span:370-392 // numtm:1	---	This probe set was annotated using the Matching Probes based pipeline to a pseudoCAP identifier using 1 transcripts. // false // Matching Probes // A	PA0077(13)	PA0077 // product= IcmF1; Class 2 gene= icmF1 function= Protein secretion/export apparatus // pseudoCAP // 13 // ---	---	0.459266	3.48273	0.00291598	0.237888	-1.60265	0.216075	1.63855	0.120025	0.933459
PA0078_at	P. aeruginosa Genome Array	Pseudomonas aeruginosa	2010-08-10	Exemplar sequence	Pseudomonas Genome Database	PA0078	PA0078 /DEF=hypothetical protein /FUNCTION=Hypothetical, unclassified, unknown	PA0078	---	---	---	gb|AE004091|AE004091:95048-96398 (-) // 100.0 //	---	---	---	---	---	---	Q9I754	---	---	---	---	---	---	---	---	---	---	---	0009279 // cell outer membrane // inferred from electronic annotation	---	---	---	NP_248768.1 // span:245-267 // numtm:1	---	This probe set was annotated using the Matching Probes based pipeline to a pseudoCAP identifier using 1 transcripts. // false // Matching Probes // A	PA0078(13)	PA0078 // product= hypothetical protein; Class 4 gene= function= Hypothetical, unclassified, unknown // pseudoCAP // 13 // ---	---	0.200252	1.43298	0.170336	0.693481	-5.17533	-0.0243342	-0.174134	0.863856	0.990426
PA0079_at	P. aeruginosa Genome Array	Pseudomonas aeruginosa	2010-08-10	Exemplar sequence	Pseudomonas Genome Database	PA0079	PA0079 /DEF=hypothetical protein /FUNCTION=Hypothetical, unclassified, unknown	PA0079	---	---	---	gb|AE004091|AE004091:96404-97739 (-) // 100.0 //	---	---	---	---	---	---	Q9I753	---	---	---	---	---	---	---	---	---	---	---	---	---	---	---	---	---	This probe set was annotated using the Matching Probes based pipeline to a pseudoCAP identifier using 1 transcripts. // false // Matching Probes // A	PA0079(13)	PA0079 // product= hypothetical protein; Class 4 gene= function= Hypothetical, unclassified, unknown // pseudoCAP // 13 // ---	---	0.227823	1.52629	0.145672	0.683	-5.05243	-0.0208266	-0.139527	0.890704	0.993503
PA0080_at	P. aeruginosa Genome Array	Pseudomonas aeruginosa	2010-08-10	Exemplar sequence	Pseudomonas Genome Database	PA0080	PA0080 /DEF=hypothetical protein /FUNCTION=Hypothetical, unclassified, unknown	PA0080	---	---	---	gb|AE004091|AE004091:97754-98219 (-) // 100.0 //	---	---	---	---	---	---	Q9I752	---	---	---	---	---	---	---	---	---	---	---	---	---	---	---	---	---	This probe set was annotated using the Matching Probes based pipeline to a pseudoCAP identifier using 1 transcripts. // false // Matching Probes // A	PA0080(13)	PA0080 // product= hypothetical protein; Class 4 gene= function= Hypothetical, unclassified, unknown // pseudoCAP // 13 // ---	---	0.0622352	0.548478	0.590629	0.899236	-6.00263	-0.00945234	-0.0833034	0.934602	0.994213
PA0081_at	P. aeruginosa Genome Array	Pseudomonas aeruginosa	2010-08-10	Exemplar sequence	Pseudomonas Genome Database	PA0081	PA0081 /DEF=hypothetical protein /FUNCTION=Hypothetical, unclassified, unknown	PA0081	---	---	---	gb|AE004091|AE004091:98263-99757 (-) // 100.0 //	---	---	---	---	---	---	Q9I751	---	---	---	---	---	---	---	---	---	---	---	---	---	---	---	---	---	This probe set was annotated using the Matching Probes based pipeline to a pseudoCAP identifier using 1 transcripts. // false // Matching Probes // A	PA0081(13)	PA0081 // product= Fha1; Class 1 gene= fha1 function= Protein secretion/export apparatus // pseudoCAP // 13 // ---	---	0.115148	0.870287	0.396493	0.833884	-5.77879	-0.14893	-1.12561	0.276264	0.962346
PA0082_at	P. aeruginosa Genome Array	Pseudomonas aeruginosa	2010-08-10	Exemplar sequence	Pseudomonas Genome Database	PA0082	PA0082 /DEF=hypothetical protein /FUNCTION=Hypothetical, unclassified, unknown	PA0082	---	---	---	gb|AE004091|AE004091:100124-101159 (+) // 100.0 //	---	---	---	---	---	---	Q9I750	---	---	---	---	---	---	---	---	---	---	---	---	---	---	---	---	---	This probe set was annotated using the Matching Probes based pipeline to a pseudoCAP identifier using 1 transcripts. // false // Matching Probes // A	PA0082(13)	PA0082 // product= hypothetical protein; Class 4 gene= function= Hypothetical, unclassified, unknown // pseudoCAP // 13 // ---	---	0.0655198	0.527426	0.604842	0.903803	-6.0139	-0.14771	-1.18905	0.25107	0.962346
PA0083_at	P. aeruginosa Genome Array	Pseudomonas aeruginosa	2010-08-10	Exemplar sequence	Pseudomonas Genome Database	PA0083	PA0083 /DEF=conserved hypothetical protein /FUNCTION=Hypothetical, unclassified, unknown	PA0083	---	---	---	gb|AE004091|AE004091:101247-101766 (+) // 100.0 //	---	---	---	---	---	---	Q9I749	---	---	---	---	---	---	---	---	---	---	---	---	---	---	---	---	---	This probe set was annotated using the Matching Probes based pipeline to a pseudoCAP identifier using 1 transcripts. // false // Matching Probes // A	PA0083(13)	PA0083 // product= conserved hypothetical protein; Class 4 gene= function= Hypothetical, unclassified, unknown // pseudoCAP // 13 // ---	---	0.640595	2.39635	0.0285759	0.476264	-3.67198	0.250452	0.936894	0.362179	0.96734
PA0084_at	P. aeruginosa Genome Array	Pseudomonas aeruginosa	2010-08-10	Exemplar sequence	Pseudomonas Genome Database	PA0084	PA0084 /DEF=conserved hypothetical protein /FUNCTION=Hypothetical, unclassified, unknown	PA0084	---	---	---	gb|AE004091|AE004091:101778-103275 (+) // 100.0 //	---	---	---	---	---	---	Q9I748	---	---	---	---	---	---	---	---	---	---	---	---	---	---	---	---	---	This probe set was annotated using the Matching Probes based pipeline to a pseudoCAP identifier using 1 transcripts. // false // Matching Probes // A	PA0084(13)	PA0084 // product= conserved hypothetical protein; Class 4 gene= function= Hypothetical, unclassified, unknown // pseudoCAP // 13 // ---	---	0.539704	2.79708	0.0125434	0.395754	-2.9353	0.193332	1.00197	0.330672	0.964639
PA0085_at	P. aeruginosa Genome Array	Pseudomonas aeruginosa	2010-08-10	Exemplar sequence	Pseudomonas Genome Database	PA0085	PA0085 /DEF=conserved hypothetical protein /FUNCTION=Hypothetical, unclassified, unknown	PA0085	---	---	---	gb|AE004091|AE004091:103350-103839 (+) // 100.0 //	---	---	---	---	---	---	Q9I747	---	---	---	---	---	---	---	---	---	---	---	0005576 // extracellular region // inferred from electronic annotation	---	---	---	---	---	This probe set was annotated using the Matching Probes based pipeline to a pseudoCAP identifier using 1 transcripts. // false // Matching Probes // A	PA0085(12)	PA0085 // product= Hcp1; Class 1 gene= hcp1 function= Secreted Factors (toxins, enzymes, alginate) // pseudoCAP // 12 // ---	---	0.192194	0.739621	0.46981	0.856665	-5.88115	-0.188432	-0.725141	0.478414	0.982109
PA0086_at	P. aeruginosa Genome Array	Pseudomonas aeruginosa	2010-08-10	Exemplar sequence	Pseudomonas Genome Database	PA0086	PA0086 /DEF=hypothetical protein /FUNCTION=Hypothetical, unclassified, unknown	PA0086	---	---	---	gb|AE004091|AE004091:104006-104852 (+) // 100.0 //	---	---	---	---	---	---	Q9I746	---	---	---	---	---	---	---	---	---	---	---	---	---	---	---	---	---	This probe set was annotated using the Matching Probes based pipeline to a pseudoCAP identifier using 1 transcripts. // false // Matching Probes // A	PA0086(13)	PA0086 // product= hypothetical protein; Class 4 gene= function= Hypothetical, unclassified, unknown // pseudoCAP // 13 // ---	---	0.181073	1.6439	0.118907	0.667441	-4.88941	-0.0842997	-0.765328	0.454768	0.97461
PA0087_at	P. aeruginosa Genome Array	Pseudomonas aeruginosa	2010-08-10	Exemplar sequence	Pseudomonas Genome Database	PA0087	PA0087 /DEF=hypothetical protein /FUNCTION=Hypothetical, unclassified, unknown	PA0087	---	---	---	gb|AE004091|AE004091:104853-105363 (+) // 100.0 //	---	---	---	---	---	---	Q9I745	---	---	---	---	---	---	---	---	---	---	---	---	---	---	---	---	---	This probe set was annotated using the Matching Probes based pipeline to a pseudoCAP identifier using 1 transcripts. // false // Matching Probes // A	PA0087(13)	PA0087 // product= hypothetical protein; Class 4 gene= function= Hypothetical, unclassified, unknown // pseudoCAP // 13 // ---	---	-0.152432	-1.18282	0.253465	0.75416	-5.47436	-0.396109	-3.07366	0.0069987	0.819513
PA0088_at	P. aeruginosa Genome Array	Pseudomonas aeruginosa	2010-08-10	Exemplar sequence	Pseudomonas Genome Database	PA0088	PA0088 /DEF=hypothetical protein /FUNCTION=Hypothetical, unclassified, unknown	PA0088	---	---	---	gb|AE004091|AE004091:105359-107219 (+) // 100.0 //	---	---	---	---	---	---	Q9I744	---	---	---	---	---	---	---	---	---	---	---	---	---	---	---	---	---	This probe set was annotated using the Matching Probes based pipeline to a pseudoCAP identifier using 1 transcripts. // false // Matching Probes // A	PA0088(13)	PA0088 // product= hypothetical protein; Class 4 gene= function= Hypothetical, unclassified, unknown // pseudoCAP // 13 // ---	---	0.138418	0.903739	0.378998	0.828294	-5.75014	-0.0237479	-0.155051	0.878641	0.990426
PA0089_at	P. aeruginosa Genome Array	Pseudomonas aeruginosa	2010-08-10	Exemplar sequence	Pseudomonas Genome Database	PA0089	PA0089 /DEF=hypothetical protein /FUNCTION=Hypothetical, unclassified, unknown	PA0089	---	---	---	gb|AE004091|AE004091:107182-108229 (+) // 100.0 //	---	---	---	---	---	---	Q9I743	---	---	---	---	---	---	---	---	---	---	---	---	---	---	---	---	---	This probe set was annotated using the Matching Probes based pipeline to a pseudoCAP identifier using 1 transcripts. // false // Matching Probes // A	PA0089(13)	PA0089 // product= hypothetical protein; Class 4 gene= function= Hypothetical, unclassified, unknown // pseudoCAP // 13 // ---	---	0.116586	0.84729	0.408824	0.836878	-5.79791	0.129576	0.941692	0.359787	0.966977
PA0090_at	P. aeruginosa Genome Array	Pseudomonas aeruginosa	2010-08-10	Exemplar sequence	Pseudomonas Genome Database	PA0090	PA0090 /DEF=probable ClpA/B-type chaperone /FUNCTION=Translation, post-translational modification, degradation	PA0090	---	---	---	gb|AE004091|AE004091:108221-110930 (+) // 100.0 //	---	---	---	---	---	---	Q9I742	---	---	---	---	---	---	---	---	---	---	---	0005737 // cytoplasm // inferred from electronic annotation	0000166 // nucleotide binding // inferred from electronic annotation /// 0005524 // ATP binding // inferred from electronic annotation /// 0017111 // nucleoside-triphosphatase activity // inferred from electronic annotation	---	IPR004176 // Clp, N terminal // 0.023	---	---	This probe set was annotated using the Matching Probes based pipeline to a pseudoCAP identifier using 1 transcripts. // false // Matching Probes // A	PA0090(13)	PA0090 // product= ClpV1; Class 1 gene= clpV1 function= Translation, post-translational modification, degradation ; Chaperones & heat shock proteins ; Protein secretion/export apparatus // pseudoCAP // 13 // ---	---	0.182122	1.37276	0.187998	0.707205	-5.25148	0.0747774	0.563644	0.580495	0.985027
PA0091_at	P. aeruginosa Genome Array	Pseudomonas aeruginosa	2010-08-10	Exemplar sequence	Pseudomonas Genome Database	PA0091	PA0091 /DEF=conserved hypothetical protein /FUNCTION=Hypothetical, unclassified, unknown	PA0091	---	---	---	gb|AE004091|AE004091:110976-112908 (+) // 100.0 //	---	---	---	---	---	---	Q9I741	---	---	---	---	---	---	---	---	---	---	---	---	---	---	---	---	---	This probe set was annotated using the Matching Probes based pipeline to a pseudoCAP identifier using 1 transcripts. // false // Matching Probes // A	PA0091(13)	PA0091 // product= VgrG1; Class 2 gene= vgrG1 function= Hypothetical, unclassified, unknown // pseudoCAP // 13 // ---	---	-0.00277754	-0.0215631	0.983052	0.996614	-6.15335	-0.11253	-0.873617	0.394728	0.969889
PA0092_at	P. aeruginosa Genome Array	Pseudomonas aeruginosa	2010-08-10	Exemplar sequence	Pseudomonas Genome Database	PA0092	PA0092 /DEF=hypothetical protein /FUNCTION=Hypothetical, unclassified, unknown	PA0092	---	---	---	gb|AE004091|AE004091:113022-113307 (-) // 100.0 //	---	---	---	---	---	---	Q9I740	---	---	---	---	---	---	---	---	---	---	---	---	---	---	---	---	---	This probe set was annotated using the Matching Probes based pipeline to a pseudoCAP identifier using 1 transcripts. // false // Matching Probes // A	PA0092(13)	PA0092 // product= hypothetical protein; Class 4 gene= function= Hypothetical, unclassified, unknown // pseudoCAP // 13 // ---	---	0.138333	1.11407	0.281044	0.769812	-5.54822	0.102734	0.827368	0.419706	0.97461
PA0093_at	P. aeruginosa Genome Array	Pseudomonas aeruginosa	2010-08-10	Exemplar sequence	Pseudomonas Genome Database	PA0093	PA0093 /DEF=hypothetical protein /FUNCTION=Hypothetical, unclassified, unknown	PA0093	---	---	---	gb|AE004091|AE004091:113303-114596 (-) // 100.0 //	---	---	---	---	---	---	Q9I739	---	---	---	---	---	---	---	---	---	---	---	---	---	---	---	NP_248783.1 // span:13-35,39-61,189-211 // numtm:3	---	This probe set was annotated using the Matching Probes based pipeline to a pseudoCAP identifier using 1 transcripts. // false // Matching Probes // A	PA0093(13)	PA0093 // product= hypothetical protein; Class 4 gene= function= Hypothetical, unclassified, unknown // pseudoCAP // 13 // ---	---	-0.0151013	-0.107319	0.915816	0.989223	-6.14775	-0.235678	-1.67487	0.112601	0.932147
PA0094_at	P. aeruginosa Genome Array	Pseudomonas aeruginosa	2010-08-10	Exemplar sequence	Pseudomonas Genome Database	PA0094	PA0094 /DEF=hypothetical protein /FUNCTION=Hypothetical, unclassified, unknown	PA0094	---	---	---	gb|AE004091|AE004091:114611-115046 (-) // 100.0 //	---	---	---	---	---	---	Q9I738	---	---	---	---	---	---	---	---	---	---	---	---	---	---	---	---	---	This probe set was annotated using the Matching Probes based pipeline to a pseudoCAP identifier using 1 transcripts. // false // Matching Probes // A	PA0094(12)	PA0094 // product= hypothetical protein; Class 4 gene= function= Hypothetical, unclassified, unknown // pseudoCAP // 12 // ---	---	0.0105662	0.0821497	0.935505	0.992742	-6.15016	-0.13975	-1.08652	0.292699	0.962346
PA0095_at	P. aeruginosa Genome Array	Pseudomonas aeruginosa	2010-08-10	Exemplar sequence	Pseudomonas Genome Database	PA0095	PA0095 /DEF=conserved hypothetical protein /FUNCTION=Hypothetical, unclassified, unknown	PA0095	---	---	---	gb|AE004091|AE004091:115299-117525 (+) // 100.0 //	---	---	---	---	---	---	Q9I737	---	---	---	---	---	---	---	---	---	---	---	---	---	---	---	---	---	This probe set was annotated using the Matching Probes based pipeline to a pseudoCAP identifier using 1 transcripts. // false // Matching Probes // A	PA0095(13)	PA0095 // product= conserved hypothetical protein; Class 4 gene= function= Hypothetical, unclassified, unknown // pseudoCAP // 13 // ---	---	-0.0597149	-0.32444	0.749637	0.945606	-6.10044	-0.062214	-0.338018	0.739566	0.987643
PA0096_at	P. aeruginosa Genome Array	Pseudomonas aeruginosa	2010-08-10	Exemplar sequence	Pseudomonas Genome Database	PA0096	PA0096 /DEF=hypothetical protein /FUNCTION=Hypothetical, unclassified, unknown	PA0096	---	---	---	gb|AE004091|AE004091:117552-118002 (+) // 100.0 //	---	---	---	---	---	---	Q9I736	---	---	---	---	---	---	---	---	---	---	---	---	---	---	---	---	---	This probe set was annotated using the Matching Probes based pipeline to a pseudoCAP identifier using 1 transcripts. // false // Matching Probes // A	PA0096(13)	PA0096 // product= hypothetical protein; Class 4 gene= function= Hypothetical, unclassified, unknown // pseudoCAP // 13 // ---	---	0.0128879	0.0791237	0.937876	0.992742	-6.15041	-0.0489326	-0.300417	0.76757	0.987643
PA0097_at	P. aeruginosa Genome Array	Pseudomonas aeruginosa	2010-08-10	Exemplar sequence	Pseudomonas Genome Database	PA0097	PA0097 /DEF=hypothetical protein /FUNCTION=Hypothetical, unclassified, unknown	PA0097	---	---	---	gb|AE004091|AE004091:117931-119131 (+) // 100.0 //	---	---	---	---	---	---	Q9I735	---	---	---	---	---	---	---	---	---	---	---	---	---	---	---	---	---	This probe set was annotated using the Matching Probes based pipeline to a pseudoCAP identifier using 1 transcripts. // false // Matching Probes // A	PA0097(13)	PA0097 // product= hypothetical protein; Class 4 gene= function= Hypothetical, unclassified, unknown // pseudoCAP // 13 // ---	---	0.16367	0.880224	0.391241	0.832454	-5.77038	0.0162174	0.0872176	0.931537	0.994213
PA0098_at	P. aeruginosa Genome Array	Pseudomonas aeruginosa	2010-08-10	Exemplar sequence	Pseudomonas Genome Database	PA0098	PA0098 /DEF=hypothetical protein /FUNCTION=Hypothetical, unclassified, unknown	PA0098	---	---	---	gb|AE004091|AE004091:119127-120165 (+) // 100.0 //	---	---	---	---	---	---	Q9I734	---	---	---	---	---	---	---	---	---	---	0008152 // metabolic process // inferred from electronic annotation	---	0003824 // catalytic activity // inferred from electronic annotation	---	---	---	---	This probe set was annotated using the Matching Probes based pipeline to a pseudoCAP identifier using 1 transcripts. // false // Matching Probes // A	PA0098(13)	PA0098 // product= hypothetical protein; Class 4 gene= function= Hypothetical, unclassified, unknown // pseudoCAP // 13 // ---	---	0.154731	0.870962	0.396135	0.833884	-5.77822	-0.154034	-0.867035	0.398222	0.970532
PA0099_at	P. aeruginosa Genome Array	Pseudomonas aeruginosa	2010-08-10	Exemplar sequence	Pseudomonas Genome Database	PA0099	PA0099 /DEF=hypothetical protein /FUNCTION=Hypothetical, unclassified, unknown	PA0099	---	---	---	gb|AE004091|AE004091:120164-121325 (+) // 100.0 //	---	---	---	---	---	---	Q9I733	---	---	---	---	---	---	---	---	---	---	---	---	---	---	---	---	---	This probe set was annotated using the Matching Probes based pipeline to a pseudoCAP identifier using 1 transcripts. // false // Matching Probes // A	PA0099(13)	PA0099 // product= hypothetical protein; Class 4 gene= function= Hypothetical, unclassified, unknown // pseudoCAP // 13 // ---	---	0.00717929	0.0624078	0.95098	0.99307	-6.15161	-0.122111	-1.06148	0.303597	0.962346
PA0100_at	P. aeruginosa Genome Array	Pseudomonas aeruginosa	2010-08-10	Exemplar sequence	Pseudomonas Genome Database	PA0100	PA0100 /DEF=hypothetical protein /FUNCTION=Hypothetical, unclassified, unknown	PA0100	---	---	---	gb|AE004091|AE004091:121346-122267 (+) // 100.0 //	---	---	---	---	---	---	Q9I732	---	---	---	---	---	---	---	---	---	---	---	---	---	---	---	---	---	This probe set was annotated using the Matching Probes based pipeline to a pseudoCAP identifier using 1 transcripts. // false // Matching Probes // A	PA0100(13)	PA0100 // product= hypothetical protein; Class 4 gene= function= Hypothetical, unclassified, unknown // pseudoCAP // 13 // ---	---	-0.0123588	-0.0936364	0.926513	0.98986	-6.14914	-0.129296	-0.979617	0.341268	0.964932
PA0101_at	P. aeruginosa Genome Array	Pseudomonas aeruginosa	2010-08-10	Exemplar sequence	Pseudomonas Genome Database	PA0101	PA0101 /DEF=hypothetical protein /FUNCTION=Hypothetical, unclassified, unknown	PA0101	---	---	---	gb|AE004091|AE004091:122248-123496 (+) // 100.0 //	---	---	---	---	---	---	Q9I731	---	---	---	---	---	---	---	---	---	---	---	---	0005488 // binding // inferred from electronic annotation	---	---	---	---	This probe set was annotated using the Matching Probes based pipeline to a pseudoCAP identifier using 1 transcripts. // false // Matching Probes // A	PA0101(13)	PA0101 // product= hypothetical protein; Class 4 gene= function= Hypothetical, unclassified, unknown // pseudoCAP // 13 // ---	---	-0.103803	-0.946207	0.357547	0.820975	-5.71238	-0.146791	-1.33806	0.198829	0.958128
PA0102_at	P. aeruginosa Genome Array	Pseudomonas aeruginosa	2010-08-10	Exemplar sequence	Pseudomonas Genome Database	PA0102	PA0102 /DEF=probable carbonic anhydrase /FUNCTION=Central intermediary metabolism	PA0102	---	---	---	gb|AE004091|AE004091:123871-124600 (+) // 100.0 //	---	---	---	---	---	---	Q9I730	---	---	---	---	---	---	---	---	---	---	0015976 // carbon utilization // inferred from electronic annotation	---	0004089 // carbonate dehydratase activity // inferred from electronic annotation /// 0008270 // zinc ion binding // inferred from electronic annotation /// 0016829 // lyase activity // inferred from electronic annotation	---	---	---	---	This probe set was annotated using the Matching Probes based pipeline to a pseudoCAP identifier using 1 transcripts. // false // Matching Probes // A	PA0102(13)	PA0102 // product= probable carbonic anhydrase; Class 3 gene= function= Central intermediary metabolism // pseudoCAP // 13 // ---	---	0.824905	3.48838	0.00288076	0.237888	-1.59147	0.418295	1.7689	0.0951874	0.927102
PA0103_at	P. aeruginosa Genome Array	Pseudomonas aeruginosa	2010-08-10	Exemplar sequence	Pseudomonas Genome Database	PA0103	PA0103 /DEF=probable sulfate transporter /FUNCTION=Membrane proteins; Transport of small molecules	PA0103	---	---	---	gb|AE004091|AE004091:124810-126382 (+) // 100.0 //	---	---	---	---	---	---	Q9I729	---	---	---	---	---	---	---	---	---	---	0006810 // transport // inferred from electronic annotation /// 0055085 // transmembrane transport // inferred from electronic annotation	0016021 // integral to membrane // inferred from electronic annotation	0005215 // transporter activity // inferred from electronic annotation	---	IPR006043 // Xanthine/uracil/vitamin C permease // 0.0020	NP_248793.1 // span:20-39,46-68,83-105,118-140,197-219,250-272,292-314,327-349,390-412 // numtm:9	---	This probe set was annotated using the Matching Probes based pipeline to a pseudoCAP identifier using 1 transcripts. // false // Matching Probes // A	PA0103(13)	PA0103 // product= probable sulfate transporter; Class 3 gene= function= Membrane proteins ; Transport of small molecules // pseudoCAP // 13 // ---	---	0.101581	0.635577	0.533674	0.881736	-5.95152	-0.0404222	-0.252916	0.803423	0.99014
PA0104_at	P. aeruginosa Genome Array	Pseudomonas aeruginosa	2010-08-10	Exemplar sequence	Pseudomonas Genome Database	PA0104	PA0104 /DEF=hypothetical protein /FUNCTION=Hypothetical, unclassified, unknown	PA0104	---	---	---	gb|AE004091|AE004091:126518-127115 (+) // 100.0 //	---	---	---	---	---	---	Q9I728	---	---	---	---	---	---	---	---	---	---	---	---	---	---	---	---	---	This probe set was annotated using the Matching Probes based pipeline to a pseudoCAP identifier using 1 transcripts. // false // Matching Probes // A	PA0104(13)	PA0104 // product= hypothetical protein; Class 4 gene= function= Hypothetical, unclassified, unknown // pseudoCAP // 13 // ---	---	0.176833	1.70914	0.105959	0.654106	-4.7953	-0.0589907	-0.570162	0.576166	0.985027
PA0105_coxB_at	P. aeruginosa Genome Array	Pseudomonas aeruginosa	2010-08-10	Exemplar sequence	Pseudomonas Genome Database	PA0105_coxB	PA0105 /GENE=coxB /DEF=cytochrome c oxidase, subunit II /FUNCTION=Energy metabolism	PA0105	---	---	---	gb|AE004091|AE004091:127378-128503 (+) // 100.0 //	cytochrome c oxidase, subunit II	coxB	---	---	---	---	Q9I727	---	---	---	---	---	---	---	---	---	---	0006810 // transport // inferred from electronic annotation /// 0022900 // electron transport chain // inferred from electronic annotation /// 0022904 // respiratory electron transport chain // inferred from electronic annotation /// 0055114 // oxidation reduction // inferred from electronic annotation	0016020 // membrane // inferred from electronic annotation /// 0016021 // integral to membrane // inferred from electronic annotation /// 0070469 // respiratory chain // inferred from electronic annotation	0004129 // cytochrome-c oxidase activity // inferred from electronic annotation /// 0005506 // iron ion binding // inferred from electronic annotation /// 0005507 // copper ion binding // inferred from electronic annotation /// 0009055 // electron carrier activity // inferred from electronic annotation /// 0016491 // oxidoreductase activity // inferred from electronic annotation /// 0020037 // he…	---	---	NP_248795.1 // span:7-29,44-66,87-109 // numtm:3	---	This probe set was annotated using the Matching Probes based pipeline to a pseudoCAP identifier using 1 transcripts. // false // Matching Probes // A	PA0105(13)	PA0105 // product= cytochrome c oxidase, subunit II; Class 2 gene= coxB function= Energy metabolism // pseudoCAP // 13 // ---	---	0.0841958	0.589862	0.563188	0.889954	-5.97925	-0.0161167	-0.112911	0.911448	0.993503
PA0106_coxA_at	P. aeruginosa Genome Array	Pseudomonas aeruginosa	2010-08-10	Exemplar sequence	Pseudomonas Genome Database	PA0106_coxA	PA0106 /GENE=coxA /DEF=cytochrome c oxidase, subunit I /FUNCTION=Energy metabolism	PA0106	---	---	---	gb|AE004091|AE004091:128512-130105 (+) // 100.0 //	cytochrome c oxidase, subunit I	coxA	---	---	---	---	Q9I726	---	---	---	---	---	---	---	---	---	---	0006810 // transport // inferred from electronic annotation /// 0009060 // aerobic respiration // inferred from electronic annotation /// 0022900 // electron transport chain // inferred from electronic annotation /// 0055114 // oxidation reduction // inferred from electronic annotation	0005886 // plasma membrane // inferred from electronic annotation /// 0016021 // integral to membrane // inferred from electronic annotation /// 0070469 // respiratory chain // inferred from electronic annotation	0004129 // cytochrome-c oxidase activity // inferred from electronic annotation /// 0005506 // iron ion binding // inferred from electronic annotation /// 0005507 // copper ion binding // inferred from electronic annotation /// 0009055 // electron carrier activity // inferred from electronic annotation /// 0016491 // oxidoreductase activity // inferred from electronic annotation /// 0020037 // he…	---	---	NP_248796.1 // span:35-57,77-99,119-141,161-183,203-225,254-276,283-305,320-342,355-377,392-414,431-453,468-490 // numtm:12	---	This probe set was annotated using the Matching Probes based pipeline to a pseudoCAP identifier using 1 transcripts. // false // Matching Probes // A	PA0106(13)	PA0106 // product= cytochrome c oxidase, subunit I; Class 2 gene= coxA function= Energy metabolism // pseudoCAP // 13 // ---	---	-0.193391	-1.36459	0.190505	0.708687	-5.26161	0.000920259	0.00649349	0.994896	0.99896
PA0107_at	P. aeruginosa Genome Array	Pseudomonas aeruginosa	2010-08-10	Exemplar sequence	Pseudomonas Genome Database	PA0107	PA0107 /DEF=conserved hypothetical protein /FUNCTION=Energy metabolism	PA0107	---	---	---	gb|AE004091|AE004091:130115-130670 (+) // 100.0 //	---	---	---	---	---	---	Q9I725	---	---	---	---	---	---	---	---	---	---	---	---	0005507 // copper ion binding // inferred from electronic annotation	---	---	NP_248797.1 // span:13-35 // numtm:1	---	This probe set was annotated using the Matching Probes based pipeline to a pseudoCAP identifier using 1 transcripts. // false // Matching Probes // A	PA0107(13)	PA0107 // product= conserved hypothetical protein; Class 4 gene= function= Energy metabolism // pseudoCAP // 13 // ---	---	-0.12211	-0.730367	0.475298	0.859418	-5.88782	-0.149833	-0.896188	0.382902	0.968306
PA0108_coIII_at	P. aeruginosa Genome Array	Pseudomonas aeruginosa	2010-08-10	Exemplar sequence	Pseudomonas Genome Database	PA0108_coIII	PA0108 /GENE=coIII /DEF=cytochrome c oxidase, subunit III /FUNCTION=Energy metabolism	PA0108	---	---	---	gb|AE004091|AE004091:130680-131568 (+) // 100.0 //	cytochrome c oxidase, subunit III	coIII	---	---	---	---	Q9I724	EC:1.9.3.1	---	---	---	---	---	---	---	---	---	0006123 // mitochondrial electron transport, cytochrome c to oxygen // inferred from electronic annotation /// 0022904 // respiratory electron transport chain // inferred from electronic annotation /// 0055114 // oxidation reduction // inferred from electronic annotation	0016020 // membrane // inferred from electronic annotation /// 0016021 // integral to membrane // inferred from electronic annotation	0004129 // cytochrome-c oxidase activity // inferred from electronic annotation /// 0016491 // oxidoreductase activity // inferred from electronic annotation	---	---	NP_248798.1 // span:13-35,45-67,88-110,161-180,193-210,220-242,244-261,276-294 // numtm:8	---	This probe set was annotated using the Matching Probes based pipeline to a pseudoCAP identifier using 1 transcripts. // false // Matching Probes // A	PA0108(13)	PA0108 // product= cytochrome c oxidase, subunit III; Class 2 gene= coIII function= Energy metabolism // pseudoCAP // 13 // ---	---	-0.0764735	-0.606849	0.552121	0.885184	-5.96918	-0.189525	-1.50396	0.151286	0.943391
PA0109_at	P. aeruginosa Genome Array	Pseudomonas aeruginosa	2010-08-10	Exemplar sequence	Pseudomonas Genome Database	PA0109	PA0109 /DEF=hypothetical protein /FUNCTION=Hypothetical, unclassified, unknown; Membrane proteins	PA0109	---	---	---	gb|AE004091|AE004091:131583-131793 (-) // 100.0 //	---	---	---	---	---	---	Q9I723	---	---	---	---	---	---	---	---	---	---	---	---	---	---	---	NP_248799.1 // span:4-25,38-57 // numtm:2	---	This probe set was annotated using the Matching Probes based pipeline to a pseudoCAP identifier using 1 transcripts. // false // Matching Probes // A	PA0109(13)	PA0109 // product= hypothetical protein; Class 4 gene= function= Membrane proteins // pseudoCAP // 13 // ---	---	-0.388002	-1.81056	0.0882557	0.621269	-4.64406	-0.138922	-0.648259	0.52564	0.985027
PA0110_at	P. aeruginosa Genome Array	Pseudomonas aeruginosa	2010-08-10	Exemplar sequence	Pseudomonas Genome Database	PA0110	PA0110 /DEF=hypothetical protein /FUNCTION=Hypothetical, unclassified, unknown	PA0110	---	---	---	gb|AE004091|AE004091:131808-132603 (+) // 100.0 //	---	---	---	---	---	---	Q9I722	---	---	---	---	---	---	---	---	---	---	---	---	---	---	IPR002994 // Surfeit locus 1 // 7.8E-5	NP_248800.1 // span:29-51,229-248 // numtm:2	---	This probe set was annotated using the Matching Probes based pipeline to a pseudoCAP identifier using 1 transcripts. // false // Matching Probes // A	PA0110(13)	PA0110 // product= hypothetical protein; Class 4 gene= function= Hypothetical, unclassified, unknown // pseudoCAP // 13 // ---	---	-0.0147673	-0.103219	0.91902	0.989223	-6.14819	-0.106237	-0.742561	0.468074	0.976207
PA0111_at	P. aeruginosa Genome Array	Pseudomonas aeruginosa	2010-08-10	Exemplar sequence	Pseudomonas Genome Database	PA0111	PA0111 /DEF=hypothetical protein /FUNCTION=Hypothetical, unclassified, unknown	PA0111	---	---	---	gb|AE004091|AE004091:132577-133156 (+) // 100.0 //	---	---	---	---	---	---	Q9I721	---	---	---	---	---	---	---	---	---	---	---	---	---	---	---	NP_248801.1 // span:20-38 // numtm:1	---	This probe set was annotated using the Matching Probes based pipeline to a pseudoCAP identifier using 1 transcripts. // false // Matching Probes // A	PA0111(13)	PA0111 // product= hypothetical protein; Class 4 gene= function= Hypothetical, unclassified, unknown // pseudoCAP // 13 // ---	---	-0.125481	-1.16868	0.258963	0.75675	-5.48985	-0.184395	-1.71738	0.104413	0.931644
PA0112_at	P. aeruginosa Genome Array	Pseudomonas aeruginosa	2010-08-10	Exemplar sequence	Pseudomonas Genome Database	PA0112	PA0112 /DEF=hypothetical protein /FUNCTION=Hypothetical, unclassified, unknown; Membrane proteins	PA0112	---	---	---	gb|AE004091|AE004091:133220-134294 (+) // 100.0 //	---	---	---	---	---	---	Q9I720	---	---	---	---	---	---	---	---	---	---	0006461 // protein complex assembly // inferred from electronic annotation	0016020 // membrane // inferred from electronic annotation /// 0016021 // integral to membrane // inferred from electronic annotation	---	---	---	NP_248802.1 // span:12-34,79-101,114-131,141-163,176-195,245-267,272-294,304-326 // numtm:8	---	This probe set was annotated using the Matching Probes based pipeline to a pseudoCAP identifier using 1 transcripts. // false // Matching Probes // A	PA0112(13)	PA0112 // product= hypothetical protein; Class 4 gene= function= Membrane proteins // pseudoCAP // 13 // ---	---	0.171195	1.50327	0.151463	0.683	-5.0833	-0.0700281	-0.614918	0.546905	0.985027
PA0113_at	P. aeruginosa Genome Array	Pseudomonas aeruginosa	2010-08-10	Exemplar sequence	Pseudomonas Genome Database	PA0113	PA0113 /DEF=probable cytochrome c oxidase assembly factor /FUNCTION=Energy metabolism	PA0113	---	---	---	gb|AE004091|AE004091:134319-135234 (+) // 100.0 //	---	---	---	---	---	---	Q9I719	---	---	---	---	---	---	---	---	---	---	0006783 // heme biosynthetic process // inferred from electronic annotation /// 0048034 // heme O biosynthetic process // inferred from electronic annotation	0005886 // plasma membrane // inferred from electronic annotation /// 0016020 // membrane // inferred from electronic annotation /// 0016021 // integral to membrane // inferred from electronic annotation	0004659 // prenyltransferase activity // inferred from electronic annotation /// 0008495 // protoheme IX farnesyltransferase activity // inferred from electronic annotation /// 0016740 // transferase activity // inferred from electronic annotation	---	---	NP_248803.1 // span:24-42,52-74,95-117,122-142,149-168,178-197,218-240,245-267,280-299 // numtm:9	---	This probe set was annotated using the Matching Probes based pipeline to a pseudoCAP identifier using 1 transcripts. // false // Matching Probes // A	PA0113(13)	PA0113 // product= probable cytochrome c oxidase assembly factor; Class 3 gene= function= Energy metabolism // pseudoCAP // 13 // ---	---	-0.0413546	-0.296595	0.770436	0.955598	-6.10915	-0.195252	-1.40035	0.179732	0.953653
PA0114_at	P. aeruginosa Genome Array	Pseudomonas aeruginosa	2010-08-10	Exemplar sequence	Pseudomonas Genome Database	PA0114	PA0114 /DEF=conserved hypothetical protein /FUNCTION=Hypothetical, unclassified, unknown	PA0114	---	---	---	gb|AE004091|AE004091:135259-135895 (+) // 100.0 //	---	---	---	---	---	---	Q9I718	---	---	---	---	---	---	---	---	---	---	0045454 // cell redox homeostasis // inferred from electronic annotation	---	---	---	---	NP_248804.1 // span:7-29 // numtm:1	---	This probe set was annotated using the Matching Probes based pipeline to a pseudoCAP identifier using 1 transcripts. // false // Matching Probes // A	PA0114(13)	PA0114 // product= conserved hypothetical protein; Class 4 gene= function= Hypothetical, unclassified, unknown // pseudoCAP // 13 // ---	---	-0.38748	-1.6065	0.126924	0.670919	-4.9422	0.196206	0.813471	0.427406	0.97461
PA0115_at	P. aeruginosa Genome Array	Pseudomonas aeruginosa	2010-08-10	Exemplar sequence	Pseudomonas Genome Database	PA0115	PA0115 /DEF=conserved hypothetical protein /FUNCTION=Hypothetical, unclassified, unknown	PA0115	---	---	---	gb|AE004091|AE004091:135934-136387 (-) // 100.0 //	---	---	---	---	---	---	Q9I717	---	---	---	---	---	---	---	---	---	---	0008152 // metabolic process // inferred from electronic annotation	---	0008080 // N-acetyltransferase activity // inferred from electronic annotation	---	---	---	---	This probe set was annotated using the Matching Probes based pipeline to a pseudoCAP identifier using 1 transcripts. // false // Matching Probes // A	PA0115(13)	PA0115 // product= conserved hypothetical protein; Class 4 gene= function= Hypothetical, unclassified, unknown // pseudoCAP // 13 // ---	---	-0.0659891	-0.549745	0.589778	0.899236	-6.00194	0.0487443	0.406082	0.689843	0.987643
PA0116_at	P. aeruginosa Genome Array	Pseudomonas aeruginosa	2010-08-10	Exemplar sequence	Pseudomonas Genome Database	PA0116	PA0116 /DEF=hypothetical protein /FUNCTION=Hypothetical, unclassified, unknown	PA0116	---	---	---	gb|AE004091|AE004091:136518-136992 (+) // 100.0 //	---	---	---	---	---	---	Q9I716	---	---	---	---	---	---	---	---	---	---	---	---	---	---	---	---	---	This probe set was annotated using the Matching Probes based pipeline to a pseudoCAP identifier using 1 transcripts. // false // Matching Probes // A	PA0116(13)	PA0116 // product= hypothetical protein; Class 4 gene= function= Hypothetical, unclassified, unknown // pseudoCAP // 13 // ---	---	0.350443	2.55782	0.0205872	0.441116	-3.38055	0.118051	0.861631	0.401106	0.973077
PA0117_at	P. aeruginosa Genome Array	Pseudomonas aeruginosa	2010-08-10	Exemplar sequence	Pseudomonas Genome Database	PA0117	PA0117 /DEF=probable short chain dehydrogenase /FUNCTION=Putative enzymes	PA0117	---	---	---	gb|AE004091|AE004091:137248-137977 (+) // 100.0 //	---	---	---	---	---	---	Q9I715	---	---	---	---	---	---	---	---	---	---	0008152 // metabolic process // inferred from electronic annotation /// 0055114 // oxidation reduction // inferred from electronic annotation	---	0003824 // catalytic activity // inferred from electronic annotation /// 0005488 // binding // inferred from electronic annotation /// 0016491 // oxidoreductase activity // inferred from electronic annotation	---	---	---	---	This probe set was annotated using the Matching Probes based pipeline to a pseudoCAP identifier using 1 transcripts. // false // Matching Probes // A	PA0117(13)	PA0117 // product= probable short chain dehydrogenase; Class 3 gene= function= Putative enzymes // pseudoCAP // 13 // ---	PA3930 // pseudoCAP // 1 // Cross Hyb Matching Probes	-0.00723497	-0.041222	0.967608	0.99491	-6.15272	0.117465	0.669269	0.51248	0.985027
PA0118_at	P. aeruginosa Genome Array	Pseudomonas aeruginosa	2010-08-10	Exemplar sequence	Pseudomonas Genome Database	PA0118	PA0118 /DEF=hypothetical protein /FUNCTION=Putative enzymes	PA0118	---	---	---	gb|AE004091|AE004091:138001-138589 (+) // 100.0 //	---	---	---	---	---	---	Q9I714	---	---	---	---	---	---	---	---	---	---	---	0030288 // outer membrane-bounded periplasmic space // inferred from electronic annotation	0015035 // protein disulfide oxidoreductase activity // inferred from electronic annotation	---	---	---	---	This probe set was annotated using the Matching Probes based pipeline to a pseudoCAP identifier using 1 transcripts. // false // Matching Probes // A	PA0118(13)	PA0118 // product= hypothetical protein; Class 4 gene= function= Putative enzymes // pseudoCAP // 13 // ---	---	0.0881632	0.553043	0.587569	0.899236	-6.00013	0.0775571	0.486511	0.632934	0.985027
PA0119_at	P. aeruginosa Genome Array	Pseudomonas aeruginosa	2010-08-10	Exemplar sequence	Pseudomonas Genome Database	PA0119	PA0119 /DEF=probable dicarboxylate transporter /FUNCTION=Transport of small molecules	PA0119	---	---	---	gb|AE004091|AE004091:138818-140168 (+) // 100.0 //	---	---	---	---	---	---	Q9I713	---	---	---	---	---	---	---	---	---	---	0006810 // transport // inferred from electronic annotation /// 0006835 // dicarboxylic acid transport // inferred from electronic annotation /// 0008643 // carbohydrate transport // inferred from electronic annotation	0005886 // plasma membrane // inferred from electronic annotation /// 0016020 // membrane // inferred from electronic annotation /// 0016021 // integral to membrane // inferred from electronic annotation	0015293 // symporter activity // inferred from electronic annotation /// 0017153 // sodium:dicarboxylate symporter activity // inferred from electronic annotation	---	---	NP_248809.1 // span:16-38,53-71,84-106,157-176,197-219,229-251,311-333,358-380 // numtm:8	---	This probe set was annotated using the Matching Probes based pipeline to a pseudoCAP identifier using 1 transcripts. // false // Matching Probes // A	PA0119(13)	PA0119 // product= probable dicarboxylate transporter; Class 3 gene= function= Transport of small molecules // pseudoCAP // 13 // ---	---	0.0511675	0.404212	0.691191	0.926927	-6.07125	0.0578926	0.457339	0.653327	0.985027
PA0120_at	P. aeruginosa Genome Array	Pseudomonas aeruginosa	2010-08-10	Exemplar sequence	Pseudomonas Genome Database	PA0120	PA0120 /DEF=probable transcriptional regulator /FUNCTION=Transcriptional regulators	PA0120	---	---	---	gb|AE004091|AE004091:140216-140903 (+) // 100.0 //	---	---	---	---	---	---	Q9I712	---	---	---	---	---	---	---	---	---	---	0006350 // transcription // inferred from electronic annotation /// 0006355 // regulation of transcription, DNA-dependent // inferred from electronic annotation /// 0045449 // regulation of transcription // inferred from electronic annotation	0005622 // intracellular // inferred from electronic annotation	0003677 // DNA binding // inferred from electronic annotation /// 0003700 // transcription factor activity // inferred from electronic annotation	---	---	---	---	This probe set was annotated using the Matching Probes based pipeline to a pseudoCAP identifier using 1 transcripts. // false // Matching Probes // A	PA0120(13)	PA0120 // product= probable transcriptional regulator; Class 3 gene= function= Transcriptional regulators // pseudoCAP // 13 // ---	---	0.0012349	0.00875026	0.993122	0.998018	-6.15354	-0.0989953	-0.701463	0.492684	0.985027
PA0121_at	P. aeruginosa Genome Array	Pseudomonas aeruginosa	2010-08-10	Exemplar sequence	Pseudomonas Genome Database	PA0121	PA0121 /DEF=hypothetical protein /FUNCTION=Hypothetical, unclassified, unknown	PA0121	---	---	---	gb|AE004091|AE004091:141003-141738 (+) // 100.0 //	---	---	---	---	---	---	Q9I711	---	---	---	---	---	---	---	---	---	---	0006350 // transcription // inferred from electronic annotation /// 0006355 // regulation of transcription, DNA-dependent // inferred from electronic annotation /// 0045449 // regulation of transcription // inferred from electronic annotation	0005622 // intracellular // inferred from electronic annotation	0003677 // DNA binding // inferred from electronic annotation /// 0003700 // transcription factor activity // inferred from electronic annotation	---	---	---	---	This probe set was annotated using the Matching Probes based pipeline to a pseudoCAP identifier using 1 transcripts. // false // Matching Probes // A	PA0121(13)	PA0121 // product= hypothetical protein; Class 4 gene= function= Hypothetical, unclassified, unknown // pseudoCAP // 13 // ---	---	0.286014	1.7535	0.0978678	0.638162	-4.72987	0.0958821	0.587836	0.564516	0.985027
PA0122_at	P. aeruginosa Genome Array	Pseudomonas aeruginosa	2010-08-10	Exemplar sequence	Pseudomonas Genome Database	PA0122	PA0122 /DEF=conserved hypothetical protein /FUNCTION=Hypothetical, unclassified, unknown	PA0122	---	---	---	gb|AE004091|AE004091:141917-142328 (+) // 100.0 //	---	---	---	---	---	---	Q9I710	---	---	---	---	---	---	---	---	---	---	0019836 // hemolysis by symbiont of host erythrocytes // inferred from electronic annotation /// 0030582 // fruiting body development // inferred from electronic annotation	---	---	---	---	---	---	This probe set was annotated using the Matching Probes based pipeline to a pseudoCAP identifier using 1 transcripts. // false // Matching Probes // A	PA0122(13)	PA0122 // product= conserved hypothetical protein; Class 4 gene= function= Hypothetical, unclassified, unknown // pseudoCAP // 13 // ---	---	-0.94147	-6.30729	8.59256e-06	0.0072423	3.7386	-0.202573	-1.35712	0.192821	0.955249
PA0123_at	P. aeruginosa Genome Array	Pseudomonas aeruginosa	2010-08-10	Exemplar sequence	Pseudomonas Genome Database	PA0123	PA0123 /DEF=probable transcriptional regulator /FUNCTION=Transcriptional regulators	PA0123	---	---	---	gb|AE004091|AE004091:142359-143268 (-) // 100.0 //	---	---	---	---	---	---	Q9I709	---	---	---	---	---	---	---	---	---	---	0006350 // transcription // inferred from electronic annotation /// 0006355 // regulation of transcription, DNA-dependent // inferred from electronic annotation /// 0045449 // regulation of transcription // inferred from electronic annotation	---	0003677 // DNA binding // inferred from electronic annotation /// 0003700 // transcription factor activity // inferred from electronic annotation	---	---	---	---	This probe set was annotated using the Matching Probes based pipeline to a pseudoCAP identifier using 1 transcripts. // false // Matching Probes // A	PA0123(13)	PA0123 // product= probable transcriptional regulator; Class 3 gene= function= Transcriptional regulators // pseudoCAP // 13 // ---	---	-0.152422	-1.3025	0.210439	0.725416	-5.33705	-0.0588632	-0.503006	0.621535	0.985027
PA0124_at	P. aeruginosa Genome Array	Pseudomonas aeruginosa	2010-08-10	Exemplar sequence	Pseudomonas Genome Database	PA0124	PA0124 /DEF=hypothetical protein /FUNCTION=Transcriptional regulators	PA0124	---	---	---	gb|AE004091|AE004091:143567-143849 (-) // 100.0 //	---	---	---	---	---	---	Q9I708	---	---	---	---	---	---	---	---	---	---	---	---	---	---	---	---	---	This probe set was annotated using the Matching Probes based pipeline to a pseudoCAP identifier using 1 transcripts. // false // Matching Probes // A	PA0124(13)	PA0124 // product= hypothetical protein; Class 4 gene= function= Hypothetical, unclassified, unknown // pseudoCAP // 13 // ---	---	-0.195249	-0.726534	0.477582	0.859576	-5.89055	0.0854954	0.318135	0.754331	0.987643
PA0125_at	P. aeruginosa Genome Array	Pseudomonas aeruginosa	2010-08-10	Exemplar sequence	Pseudomonas Genome Database	PA0125	PA0125 /DEF=hypothetical protein /FUNCTION=Hypothetical, unclassified, unknown	PA0125	---	---	---	gb|AE004091|AE004091:143845-144073 (-) // 100.0 //	---	---	---	---	---	---	Q9I707	---	---	---	---	---	---	---	---	---	---	0006355 // regulation of transcription, DNA-dependent // inferred from electronic annotation /// 0007165 // signal transduction // inferred from electronic annotation	---	0003677 // DNA binding // inferred from electronic annotation /// 0003700 // transcription factor activity // inferred from electronic annotation /// 0004871 // signal transducer activity // inferred from electronic annotation	---	---	---	---	This probe set was annotated using the Matching Probes based pipeline to a pseudoCAP identifier using 1 transcripts. // false // Matching Probes // A	PA0125(13)	PA0125 // product= hypothetical protein; Class 4 gene= function= Hypothetical, unclassified, unknown // pseudoCAP // 13 // ---	---	0.107377	0.719162	0.481994	0.859576	-5.89578	-0.0285523	-0.191229	0.850654	0.990426
PA0126_at	P. aeruginosa Genome Array	Pseudomonas aeruginosa	2010-08-10	Exemplar sequence	Pseudomonas Genome Database	PA0126	PA0126 /DEF=hypothetical protein /FUNCTION=Hypothetical, unclassified, unknown	PA0126	---	---	---	gb|AE004091|AE004091:144248-144869 (-) // 100.0 //	---	---	---	---	---	---	Q9I706	---	---	---	---	---	---	---	---	---	---	---	---	---	---	---	---	---	This probe set was annotated using the Matching Probes based pipeline to a pseudoCAP identifier using 1 transcripts. // false // Matching Probes // A	PA0126(13)	PA0126 // product= hypothetical protein; Class 4 gene= function= Hypothetical, unclassified, unknown // pseudoCAP // 13 // ---	---	0.13881	1.0423	0.312142	0.786161	-5.62126	0.120379	0.903904	0.378914	0.968306
PA0127_at	P. aeruginosa Genome Array	Pseudomonas aeruginosa	2010-08-10	Exemplar sequence	Pseudomonas Genome Database	PA0127	PA0127 /DEF=hypothetical protein /FUNCTION=Hypothetical, unclassified, unknown	PA0127	---	---	---	gb|AE004091|AE004091:144969-145470 (+) // 100.0 //	---	---	---	---	---	---	Q9I705	---	---	---	---	---	---	---	---	---	---	0009269 // response to desiccation // inferred from electronic annotation	---	---	---	---	---	---	This probe set was annotated using the Matching Probes based pipeline to a pseudoCAP identifier using 1 transcripts. // false // Matching Probes // A	PA0127(13)	PA0127 // product= hypothetical protein; Class 4 gene= function= Hypothetical, unclassified, unknown // pseudoCAP // 13 // ---	---	0.0288221	0.21944	0.828969	0.969275	-6.12923	-0.170643	-1.29921	0.211541	0.962025
PA0128_at	P. aeruginosa Genome Array	Pseudomonas aeruginosa	2010-08-10	Exemplar sequence	Pseudomonas Genome Database	PA0128	PA0128 /DEF=conserved hypothetical protein /FUNCTION=Hypothetical, unclassified, unknown	PA0128	---	---	---	gb|AE004091|AE004091:145542-145884 (+) // 100.0 //	---	---	---	---	---	---	Q9I704	---	---	---	---	---	---	---	---	---	---	---	---	---	---	---	---	---	This probe set was annotated using the Matching Probes based pipeline to a pseudoCAP identifier using 1 transcripts. // false // Matching Probes // A	PA0128(12)	PA0128 // product= conserved hypothetical protein; Class 4 gene= function= Hypothetical, unclassified, unknown // pseudoCAP // 12 // ---	---	-0.723651	-1.85572	0.0812478	0.608327	-4.57489	0.159062	0.407896	0.688537	0.986942
PA0129_gabP_at	P. aeruginosa Genome Array	Pseudomonas aeruginosa	2010-08-10	Exemplar sequence	Pseudomonas Genome Database	PA0129_gabP	PA0129 /GENE=gabP /DEF=gamma-aminobutyrate permease /FUNCTION=Transport of small molecules	PA0129	---	---	---	gb|AE004091|AE004091:145965-147393 (-) // 100.0 //	gamma-aminobutyrate permease	gabP	---	---	---	---	Q9I703	---	---	---	---	---	---	---	---	---	---	0006810 // transport // inferred from electronic annotation /// 0006865 // amino acid transport // inferred from electronic annotation /// 0015812 // gamma-aminobutyric acid transport // inferred from electronic annotation /// 0055085 // transmembrane transport // inferred from electronic annotation	0016020 // membrane // inferred from electronic annotation /// 0016021 // integral to membrane // inferred from electronic annotation	0015171 // amino acid transmembrane transporter activity // inferred from electronic annotation /// 0015185 // L-gamma-aminobutyric acid transmembrane transporter activity // inferred from electronic annotation	---	IPR004761 // Spore germination protein // 7.9E-4	NP_248819.1 // span:21-43,47-69,103-125,135-154,161-183,203-225,249-271,296-318,345-364,368-390,411-433,438-457 // numtm:12	---	This probe set was annotated using the Matching Probes based pipeline to a pseudoCAP identifier using 1 transcripts. // false // Matching Probes // A	PA0129(13)	PA0129 // product= gamma-aminobutyrate permease; Class 2 gene= gabP function= Transport of small molecules // pseudoCAP // 13 // ---	---	-0.0488226	-0.400115	0.694149	0.92889	-6.0729	-0.0442521	-0.362658	0.721414	0.987643
PA0130_at	P. aeruginosa Genome Array	Pseudomonas aeruginosa	2010-08-10	Exemplar sequence	Pseudomonas Genome Database	PA0130	PA0130 /DEF=probable aldehyde dehydrogenase /FUNCTION=Putative enzymes	PA0130	---	---	---	gb|AE004091|AE004091:147561-149055 (-) // 100.0 //	---	---	---	---	---	---	Q9I702	---	---	---	---	---	---	---	---	---	---	0006573 // valine metabolic process // inferred from electronic annotation /// 0008152 // metabolic process // inferred from electronic annotation /// 0055114 // oxidation reduction // inferred from electronic annotation	---	0004491 // methylmalonate-semialdehyde dehydrogenase (acylating) activity // inferred from electronic annotation /// 0016491 // oxidoreductase activity // inferred from electronic annotation	---	---	---	---	This probe set was annotated using the Matching Probes based pipeline to a pseudoCAP identifier using 1 transcripts. // false // Matching Probes // A	PA0130(13)	PA0130 // product= probable aldehyde dehydrogenase; Class 3 gene= function= Putative enzymes // pseudoCAP // 13 // ---	---	-0.0179098	-0.0982761	0.922884	0.989223	-6.14869	0.102108	0.560296	0.582724	0.985027
PA0131_at	P. aeruginosa Genome Array	Pseudomonas aeruginosa	2010-08-10	Exemplar sequence	Pseudomonas Genome Database	PA0131	PA0131 /DEF=hypothetical protein /FUNCTION=Hypothetical, unclassified, unknown	PA0131	---	---	---	gb|AE004091|AE004091:149138-149426 (-) // 100.0 //	---	---	---	---	---	---	Q9I701	---	---	---	---	---	---	---	---	---	---	---	---	---	---	---	---	---	This probe set was annotated using the Matching Probes based pipeline to a pseudoCAP identifier using 1 transcripts. // false // Matching Probes // A	PA0131(13)	PA0131 // product= hypothetical protein; Class 4 gene= function= Hypothetical, unclassified, unknown // pseudoCAP // 13 // ---	---	0.0609931	0.372946	0.713885	0.934736	-6.08344	0.222888	1.36286	0.191039	0.955249
PA0132_at	P. aeruginosa Genome Array	Pseudomonas aeruginosa	2010-08-10	Exemplar sequence	Pseudomonas Genome Database	PA0132	PA0132 /DEF=beta-alanine--pyruvate transaminase /FUNCTION=Amino acid biosynthesis and metabolism	PA0132	---	---	---	gb|AE004091|AE004091:149425-150772 (-) // 100.0 //	---	---	---	---	---	---	Q9I700	EC:2.6.1.18	---	---	---	---	---	---	---	---	---	---	---	0003824 // catalytic activity // inferred from electronic annotation /// 0008483 // transaminase activity // inferred from electronic annotation /// 0030170 // pyridoxal phosphate binding // inferred from electronic annotation	---	---	---	---	This probe set was annotated using the Matching Probes based pipeline to a pseudoCAP identifier using 1 transcripts. // false // Matching Probes // A	PA0132(13)	PA0132 // product= beta-alanine--pyruvate transaminase; Class 2 gene= function= Amino acid biosynthesis and metabolism // pseudoCAP // 13 // ---	---	0.256552	2.0905	0.0522034	0.533199	-4.19849	0.159142	1.29677	0.21236	0.962025
PA0133_at	P. aeruginosa Genome Array	Pseudomonas aeruginosa	2010-08-10	Exemplar sequence	Pseudomonas Genome Database	PA0133	PA0133 /DEF=probable transcriptional regulator /FUNCTION=Transcriptional regulators	PA0133	---	---	---	gb|AE004091|AE004091:150906-151824 (+) // 100.0 //	---	---	---	---	---	---	Q9I6Z9	---	---	---	---	---	---	---	---	---	---	0006350 // transcription // inferred from electronic annotation /// 0006355 // regulation of transcription, DNA-dependent // inferred from electronic annotation /// 0045449 // regulation of transcription // inferred from electronic annotation	---	0003677 // DNA binding // inferred from electronic annotation /// 0003700 // transcription factor activity // inferred from electronic annotation	---	---	---	---	This probe set was annotated using the Matching Probes based pipeline to a pseudoCAP identifier using 1 transcripts. // false // Matching Probes // A	PA0133(13)	PA0133 // product= probable transcriptional regulator; Class 3 gene= function= Transcriptional regulators // pseudoCAP // 13 // ---	---	0.105215	0.749343	0.464086	0.855132	-5.87406	0.104538	0.744519	0.466921	0.976207
PA0134_at	P. aeruginosa Genome Array	Pseudomonas aeruginosa	2010-08-10	Exemplar sequence	Pseudomonas Genome Database	PA0134	PA0134 /DEF=probable guanine deaminase /FUNCTION=Nucleotide biosynthesis and metabolism	PA0134	---	---	---	gb|AE004091|AE004091:151936-153307 (-) // 100.0 //	---	---	---	---	---	---	Q9I6Z8	---	---	---	---	---	---	---	---	---	---	---	---	0008270 // zinc ion binding // inferred from electronic annotation /// 0008892 // guanine deaminase activity // inferred from electronic annotation /// 0016787 // hydrolase activity // inferred from electronic annotation	Purine metabolism // ---	---	---	---	This probe set was annotated using the Matching Probes based pipeline to a pseudoCAP identifier using 1 transcripts. // false // Matching Probes // A	PA0134(13)	PA0134 // product= probable guanine deaminase; Class 3 gene= function= Nucleotide biosynthesis and metabolism // pseudoCAP // 13 // ---	---	0.268971	2.26572	0.0370829	0.496476	-3.9013	0.0960156	0.808805	0.430011	0.97461
PA0135_at	P. aeruginosa Genome Array	Pseudomonas aeruginosa	2010-08-10	Exemplar sequence	Pseudomonas Genome Database	PA0135	PA0135 /DEF=hypothetical protein /FUNCTION=Hypothetical, unclassified, unknown	PA0135	---	---	---	gb|AE004091|AE004091:153696-153837 (+) // 100.0 //	---	---	---	---	---	---	Q9I6Z7	---	---	---	---	---	---	---	---	---	---	---	---	---	---	---	---	---	This probe set was annotated using the Matching Probes based pipeline to a pseudoCAP identifier using 1 transcripts. // false // Matching Probes // A	PA0135(13)	PA0135 // product= hypothetical protein; Class 4 gene= function= Hypothetical, unclassified, unknown // pseudoCAP // 13 // ---	---	0.0472787	0.374319	0.712882	0.934184	-6.08292	0.107664	0.852408	0.406059	0.974099
PA0136_at	P. aeruginosa Genome Array	Pseudomonas aeruginosa	2010-08-10	Exemplar sequence	Pseudomonas Genome Database	PA0136	PA0136 /DEF=probable ATP-binding component of ABC transporter /FUNCTION=Transport of small molecules	PA0136	---	---	---	gb|AE004091|AE004091:154417-155989 (+) // 100.0 //	---	---	---	---	---	---	Q9I6Z6	---	---	---	---	---	---	---	---	---	---	---	---	0000166 // nucleotide binding // inferred from electronic annotation /// 0005524 // ATP binding // inferred from electronic annotation /// 0016887 // ATPase activity // inferred from electronic annotation /// 0017111 // nucleoside-triphosphatase activity // inferred from electronic annotation	---	---	---	---	This probe set was annotated using the Matching Probes based pipeline to a pseudoCAP identifier using 1 transcripts. // false // Matching Probes // A	PA0136(13)	PA0136 // product= probable ATP-binding component of ABC transporter; Class 3 gene= function= Transport of small molecules // pseudoCAP // 13 // ---	---	0.135183	0.948847	0.356242	0.820896	-5.70998	-0.0817563	-0.573845	0.573728	0.985027
PA0137_at	P. aeruginosa Genome Array	Pseudomonas aeruginosa	2010-08-10	Exemplar sequence	Pseudomonas Genome Database	PA0137	PA0137 /DEF=probable permease of ABC transporter /FUNCTION=Membrane proteins; Transport of small molecules	PA0137	---	---	---	gb|AE004091|AE004091:155988-157086 (+) // 100.0 //	---	---	---	---	---	---	Q9I6Z5	---	---	---	---	---	---	---	---	---	---	0006810 // transport // inferred from electronic annotation	0005886 // plasma membrane // inferred from electronic annotation /// 0016020 // membrane // inferred from electronic annotation /// 0016021 // integral to membrane // inferred from electronic annotation	0005215 // transporter activity // inferred from electronic annotation	---	---	NP_248827.1 // span:21-43,58-80,87-106,116-138,145-167,198-216,246-268,288-310,323-345 // numtm:9	---	This probe set was annotated using the Matching Probes based pipeline to a pseudoCAP identifier using 1 transcripts. // false // Matching Probes // A	PA0137(13)	PA0137 // product= probable permease of ABC transporter; Class 3 gene= function= Membrane proteins ; Transport of small molecules // pseudoCAP // 13 // ---	---	-0.0486249	-0.415741	0.682898	0.924742	-6.06651	-0.0140127	-0.119808	0.906066	0.993503
PA0138_at	P. aeruginosa Genome Array	Pseudomonas aeruginosa	2010-08-10	Exemplar sequence	Pseudomonas Genome Database	PA0138	PA0138 /DEF=probable permease of ABC transporter /FUNCTION=Membrane proteins; Transport of small molecules	PA0138	---	---	---	gb|AE004091|AE004091:157108-158035 (+) // 100.0 //	---	---	---	---	---	---	Q9I6Z4	---	---	---	---	---	---	---	---	---	---	0006810 // transport // inferred from electronic annotation	0005886 // plasma membrane // inferred from electronic annotation /// 0016020 // membrane // inferred from electronic annotation /// 0016021 // integral to membrane // inferred from electronic annotation	0005215 // transporter activity // inferred from electronic annotation	---	---	NP_248828.1 // span:10-29,34-56,62-84,91-113,138-160,190-212,222-239,241-258,263-285 // numtm:9	---	This probe set was annotated using the Matching Probes based pipeline to a pseudoCAP identifier using 1 transcripts. // false // Matching Probes // A	PA0138(13)	PA0138 // product= probable permease of ABC transporter; Class 3 gene= function= Membrane proteins ; Transport of small molecules // pseudoCAP // 13 // ---	---	0.202042	1.88707	0.0766763	0.594018	-4.52622	0.054142	0.505687	0.619692	0.985027
PA0139_ahpC_at	P. aeruginosa Genome Array	Pseudomonas aeruginosa	2010-08-10	Exemplar sequence	Pseudomonas Genome Database	PA0139_ahpC	PA0139 /GENE=ahpC /DEF=alkyl hydroperoxide reductase subunit C /FUNCTION=Adaptation, protection	PA0139	---	---	---	gb|AE004091|AE004091:158199-158763 (+) // 100.0 //	alkyl hydroperoxide reductase subunit C	ahpC	---	---	---	---	Q9I6Z3	---	---	---	---	---	---	---	---	---	---	0045454 // cell redox homeostasis // inferred from electronic annotation /// 0055114 // oxidation reduction // inferred from electronic annotation	---	0016209 // antioxidant activity // inferred from electronic annotation /// 0016491 // oxidoreductase activity // inferred from electronic annotation /// 0051920 // peroxiredoxin activity // inferred from electronic annotation	---	---	---	---	This probe set was annotated using the Matching Probes based pipeline to a pseudoCAP identifier using 1 transcripts. // false // Matching Probes // A	PA0139(13)	PA0139 // product= alkyl hydroperoxide reductase subunit C; Class 2 gene= ahpC function= Adaptation, Protection // pseudoCAP // 13 // ---	---	0.112211	0.470015	0.64443	0.915619	-6.04246	0.286111	1.19842	0.2475	0.962346
PA0140_ahpF_at	P. aeruginosa Genome Array	Pseudomonas aeruginosa	2010-08-10	Exemplar sequence	Pseudomonas Genome Database	PA0140_ahpF	PA0140 /GENE=ahpF /DEF=alkyl hydroperoxide reductase subunit F /FUNCTION=Adaptation, protection	PA0140	---	---	---	gb|AE004091|AE004091:158907-160473 (+) // 100.0 //	alkyl hydroperoxide reductase subunit F	ahpF	---	---	---	---	Q9I6Z2	---	---	---	---	---	---	---	---	---	---	0045454 // cell redox homeostasis // inferred from electronic annotation /// 0055114 // oxidation reduction // inferred from electronic annotation	---	0009055 // electron carrier activity // inferred from electronic annotation /// 0015035 // protein disulfide oxidoreductase activity // inferred from electronic annotation /// 0016491 // oxidoreductase activity // inferred from electronic annotation /// 0016651 // oxidoreductase activity, acting on NADH or NADPH // inferred from electronic annotation /// 0050660 // FAD binding // inferred from el…	---	IPR002218 // Glucose-inhibited division protein A // 1.4E-7 /// IPR002938 // Monooxygenase, FAD-binding // 3.1E-4 /// IPR003953 // Fumarate reductase/succinate dehydrogenase flavoprotein, N-terminal // 3.9E-6 /// IPR006076 // FAD dependent oxidoreductase // 5.3E-5	---	---	This probe set was annotated using the Matching Probes based pipeline to a pseudoCAP identifier using 1 transcripts. // false // Matching Probes // A	PA0140(13)	PA0140 // product= alkyl hydroperoxide reductase subunit F; Class 2 gene= ahpF function= Adaptation, Protection // pseudoCAP // 13 // ---	---	-0.224993	-1.78944	0.0917115	0.621269	-4.67603	0.107436	0.85448	0.404943	0.974099
PA0141_at	P. aeruginosa Genome Array	Pseudomonas aeruginosa	2010-08-10	Exemplar sequence	Pseudomonas Genome Database	PA0141	PA0141 /DEF=conserved hypothetical protein /FUNCTION=Hypothetical, unclassified, unknown	PA0141	---	---	---	gb|AE004091|AE004091:160552-161449 (-) // 100.0 //	---	---	---	---	---	---	Q9I6Z1	---	---	---	---	---	---	---	---	---	---	---	---	---	---	---	---	---	This probe set was annotated using the Matching Probes based pipeline to a pseudoCAP identifier using 1 transcripts. // false // Matching Probes // A	PA0141(13)	PA0141 // product= conserved hypothetical protein; Class 4 gene= function= Hypothetical, unclassified, unknown // pseudoCAP // 13 // ---	---	-0.0410333	-0.148884	0.88343	0.979028	-6.14236	0.147108	0.533761	0.600547	0.985027
PA0142_at	P. aeruginosa Genome Array	Pseudomonas aeruginosa	2010-08-10	Exemplar sequence	Pseudomonas Genome Database	PA0142	PA0142 /DEF=hypothetical protein /FUNCTION=Putative enzymes	PA0142	---	---	---	gb|AE004091|AE004091:161906-163256 (+) // 100.0 //	---	---	---	---	---	---	Q9I6Z0	---	---	---	---	---	---	---	---	---	---	---	---	0016787 // hydrolase activity // inferred from electronic annotation /// 0016810 // hydrolase activity, acting on carbon-nitrogen (but not peptide) bonds // inferred from electronic annotation	---	---	---	---	This probe set was annotated using the Matching Probes based pipeline to a pseudoCAP identifier using 1 transcripts. // false // Matching Probes // A	PA0142(13)	PA0142 // product= hypothetical protein; Class 4 gene= function= Putative enzymes // pseudoCAP // 13 // ---	---	0.10705	0.731641	0.47454	0.859407	-5.8869	0.0010397	0.00710587	0.994415	0.99868
PA0143_at	P. aeruginosa Genome Array	Pseudomonas aeruginosa	2010-08-10	Exemplar sequence	Pseudomonas Genome Database	PA0143	PA0143 /DEF=probable nucleoside hydrolase /FUNCTION=Nucleotide biosynthesis and metabolism	PA0143	---	---	---	gb|AE004091|AE004091:163426-164416 (+) // 100.0 //	nonspecific ribonucleoside hydrolase	nuh	---	---	---	---	Q9I6Y9	---	---	---	---	---	---	---	---	---	---	0008152 // metabolic process // inferred from electronic annotation	---	0016787 // hydrolase activity // inferred from electronic annotation /// 0016798 // hydrolase activity, acting on glycosyl bonds // inferred from electronic annotation	---	---	NP_248833.2 // span:13-35 // numtm:1	---	This probe set was annotated using the Matching Probes based pipeline to a pseudoCAP identifier using 1 transcripts. // false // Matching Probes // A	PA0143(13)	PA0143 // product= purine nucleosidase Nuh; Class 1 gene= nuh function= Nucleotide biosynthesis and metabolism // pseudoCAP // 13 // ---	---	0.0674047	0.401291	0.693299	0.928075	-6.07243	0.235785	1.40374	0.178738	0.953653
PA0144_at	P. aeruginosa Genome Array	Pseudomonas aeruginosa	2010-08-10	Exemplar sequence	Pseudomonas Genome Database	PA0144	PA0144 /DEF=hypothetical protein /FUNCTION=Hypothetical, unclassified, unknown	PA0144	---	---	---	gb|AE004091|AE004091:164443-165070 (-) // 100.0 //	---	---	---	---	---	---	Q9I6Y8	---	---	---	---	---	---	---	---	---	---	---	0005634 // nucleus // inferred from electronic annotation	0070694 // deoxyribonucleoside 5'-monophosphate N-glycosidase activity // inferred from electronic annotation	---	---	NP_248834.1 // span:13-35 // numtm:1	---	This probe set was annotated using the Matching Probes based pipeline to a pseudoCAP identifier using 1 transcripts. // false // Matching Probes // A	PA0144(13)	PA0144 // product= hypothetical protein; Class 4 gene= function= Hypothetical, unclassified, unknown // pseudoCAP // 13 // ---	---	0.172799	1.1793	0.254824	0.754504	-5.47823	0.0954357	0.651319	0.523712	0.985027
PA0145_i_at	P. aeruginosa Genome Array	Pseudomonas aeruginosa	2010-08-10	Exemplar sequence	Pseudomonas Genome Database	PA0145	PA0145 /DEF=hypothetical protein /FUNCTION=Hypothetical, unclassified, unknown	PA0145	---	---	---	gb|AE004091|AE004091:165219-165738 (-) // 100.0 //	---	---	---	---	---	---	Q9I6Y7	---	---	---	---	---	---	---	---	---	---	---	0005634 // nucleus // inferred from electronic annotation	0070694 // deoxyribonucleoside 5'-monophosphate N-glycosidase activity // inferred from electronic annotation	---	---	---	---	This probe set was annotated using the Matching Probes based pipeline to a pseudoCAP identifier using 1 transcripts. // false // Matching Probes // A	PA0145(10)	PA0145 // product= hypothetical protein; Class 4 gene= function= Hypothetical, unclassified, unknown // pseudoCAP // 10 // ---	---	-0.0700485	-0.463626	0.648907	0.917724	-6.04544	-0.264727	-1.75213	0.0981083	0.927102
PA0146_at	P. aeruginosa Genome Array	Pseudomonas aeruginosa	2010-08-10	Exemplar sequence	Pseudomonas Genome Database	PA0146	PA0146 /DEF=conserved hypothetical protein /FUNCTION=Hypothetical, unclassified, unknown	PA0146	---	---	---	gb|AE004091|AE004091:165976-167074 (+) // 100.0 //	---	---	---	---	---	---	Q9I6Y6	---	---	---	---	---	---	---	---	---	---	---	---	0008289 // lipid binding // inferred from electronic annotation	---	---	NP_248836.1 // span:12-31 // numtm:1	---	This probe set was annotated using the Matching Probes based pipeline to a pseudoCAP identifier using 1 transcripts. // false // Matching Probes // A	PA0146(13)	PA0146 // product= conserved hypothetical protein; Class 4 gene= function= Hypothetical, unclassified, unknown // pseudoCAP // 13 // ---	---	0.113389	0.76132	0.457093	0.852914	-5.86522	-0.00990728	-0.0665199	0.947755	0.99586
PA0147_at	P. aeruginosa Genome Array	Pseudomonas aeruginosa	2010-08-10	Exemplar sequence	Pseudomonas Genome Database	PA0147	PA0147 /DEF=probable oxidoreductase /FUNCTION=Putative enzymes	PA0147	---	---	---	gb|AE004091|AE004091:167146-168109 (+) // 100.0 //	---	---	---	---	---	---	Q9I6Y5	---	---	---	---	---	---	---	---	---	---	0055114 // oxidation reduction // inferred from electronic annotation	---	0005506 // iron ion binding // inferred from electronic annotation /// 0016491 // oxidoreductase activity // inferred from electronic annotation	---	---	---	---	This probe set was annotated using the Matching Probes based pipeline to a pseudoCAP identifier using 1 transcripts. // false // Matching Probes // A	PA0147(13)	PA0147 // product= probable oxidoreductase; Class 3 gene= function= Putative enzymes // pseudoCAP // 13 // ---	---	0.0952768	0.670145	0.511935	0.870708	-5.92926	0.0975663	0.686248	0.501983	0.985027
PA0148_at	P. aeruginosa Genome Array	Pseudomonas aeruginosa	2010-08-10	Exemplar sequence	Pseudomonas Genome Database	PA0148	PA0148 /DEF=probable adenosine deaminase /FUNCTION=Nucleotide biosynthesis and metabolism	PA0148	---	---	---	gb|AE004091|AE004091:168213-169164 (+) // 100.0 //	---	---	---	---	---	---	Q9I6Y4	---	---	---	---	---	---	---	---	---	---	0009117 // nucleotide metabolic process // inferred from electronic annotation /// 0009168 // purine ribonucleoside monophosphate biosynthetic process // inferred from electronic annotation	---	0004000 // adenosine deaminase activity // inferred from electronic annotation /// 0016787 // hydrolase activity // inferred from electronic annotation /// 0019239 // deaminase activity // inferred from electronic annotation	---	---	---	---	This probe set was annotated using the Matching Probes based pipeline to a pseudoCAP identifier using 1 transcripts. // false // Matching Probes // A	PA0148(13)	PA0148 // product= probable adenosine deaminase; Class 3 gene= function= Nucleotide biosynthesis and metabolism // pseudoCAP // 13 // ---	---	0.0161001	0.119876	0.906013	0.986433	-6.14631	0.0762689	0.567873	0.577685	0.985027
PA0149_at	P. aeruginosa Genome Array	Pseudomonas aeruginosa	2010-08-10	Exemplar sequence	Pseudomonas Genome Database	PA0149	PA0149 /DEF=probable sigma-70 factor, ECF subfamily /FUNCTION=Transcriptional regulators	PA0149	---	---	---	gb|AE004091|AE004091:169361-169907 (+) // 100.0 //	---	---	---	---	---	---	Q9I6Y3	---	---	---	---	---	---	---	---	---	---	0006350 // transcription // inferred from electronic annotation /// 0006352 // transcription initiation // inferred from electronic annotation /// 0006355 // regulation of transcription, DNA-dependent // inferred from electronic annotation /// 0045449 // regulation of transcription // inferred from electronic annotation	---	0003677 // DNA binding // inferred from electronic annotation /// 0003700 // transcription factor activity // inferred from electronic annotation /// 0016987 // sigma factor activity // inferred from electronic annotation	---	---	---	---	This probe set was annotated using the Matching Probes based pipeline to a pseudoCAP identifier using 1 transcripts. // false // Matching Probes // A	PA0149(13)	PA0149 // product= probable sigma-70 factor, ECF subfamily; Class 3 gene= function= Transcriptional regulators // pseudoCAP // 13 // ---	---	0.264612	2.20182	0.042054	0.50424	-4.01115	0.22377	1.86198	0.0803161	0.927102
PA0150_at	P. aeruginosa Genome Array	Pseudomonas aeruginosa	2010-08-10	Exemplar sequence	Pseudomonas Genome Database	PA0150	PA0150 /DEF=probable transmembrane sensor /FUNCTION=Membrane proteins; Transcriptional regulators	PA0150	---	---	---	gb|AE004091|AE004091:169903-170899 (+) // 100.0 //	---	---	---	---	---	---	Q9I6Y2	---	---	---	---	---	---	---	---	---	---	---	0016021 // integral to membrane // inferred from electronic annotation	---	---	---	NP_248840.1 // span:93-115 // numtm:1	---	This probe set was annotated using the Matching Probes based pipeline to a pseudoCAP identifier using 1 transcripts. // false // Matching Probes // A	PA0150(13)	PA0150 // product= probable transmembrane sensor; Class 3 gene= function= Membrane proteins ; Transcriptional regulators // pseudoCAP // 13 // ---	---	0.0385501	0.204326	0.84057	0.971072	-6.13246	-0.144416	-0.765444	0.454701	0.97461
PA0151_at	P. aeruginosa Genome Array	Pseudomonas aeruginosa	2010-08-10	Exemplar sequence	Pseudomonas Genome Database	PA0151	PA0151 /DEF=probable TonB-dependent receptor /FUNCTION=Transport of small molecules	PA0151	---	---	---	gb|AE004091|AE004091:171047-173435 (+) // 100.0 //	---	---	---	---	---	---	Q9I6Y1	---	---	---	---	---	---	---	---	---	---	0006810 // transport // inferred from electronic annotation /// 0015891 // siderophore transport // inferred from electronic annotation	0005886 // plasma membrane // inferred from electronic annotation /// 0009279 // cell outer membrane // inferred from electronic annotation /// 0016020 // membrane // inferred from electronic annotation /// 0019867 // outer membrane // inferred from electronic annotation	0004872 // receptor activity // inferred from electronic annotation /// 0005215 // transporter activity // inferred from electronic annotation /// 0005506 // iron ion binding // inferred from electronic annotation /// 0015343 // siderophore-iron transmembrane transporter activity // inferred from electronic annotation	---	---	---	---	This probe set was annotated using the Matching Probes based pipeline to a pseudoCAP identifier using 1 transcripts. // false // Matching Probes // A	PA0151(13)	PA0151 // product= probable TonB-dependent receptor; Class 3 gene= function= Transport of small molecules // pseudoCAP // 13 // ---	---	0.322934	2.24675	0.038499	0.497033	-3.93409	0.0707025	0.491898	0.629201	0.985027
PA0152_pcaQ_at	P. aeruginosa Genome Array	Pseudomonas aeruginosa	2010-08-10	Exemplar sequence	Pseudomonas Genome Database	PA0152_pcaQ	PA0152 /GENE=pcaQ /DEF=transcriptional regulator PcaQ /FUNCTION=Carbon compound catabolism; Transcriptional regulators	PA0152	---	---	---	gb|AE004091|AE004091:173811-174639 (+) // 100.0 //	transcriptional regulator PcaQ	pcaQ	---	---	---	---	Q9I6Y0	---	---	---	---	---	---	---	---	---	---	0006350 // transcription // inferred from electronic annotation /// 0006355 // regulation of transcription, DNA-dependent // inferred from electronic annotation /// 0019619 // protocatechuate catabolic process // inferred from electronic annotation /// 0045449 // regulation of transcription // inferred from electronic annotation /// 0045941 // positive regulation of transcription // inferred from…	---	0003677 // DNA binding // inferred from electronic annotation /// 0003700 // transcription factor activity // inferred from electronic annotation /// 0016563 // transcription activator activity // inferred from electronic annotation	Aromatic compound catabolism // ---	---	---	---	This probe set was annotated using the Matching Probes based pipeline to a pseudoCAP identifier using 1 transcripts. // false // Matching Probes // A	PA0152(13)	PA0152 // product= transcriptional regulator PcaQ; Class 2 gene= pcaQ function= Carbon compound catabolism ; Transcriptional regulators // pseudoCAP // 13 // ---	---	0.0948175	0.787793	0.441867	0.850375	-5.8452	0.0219199	0.182122	0.857682	0.990426
PA0153_pcaH_at	P. aeruginosa Genome Array	Pseudomonas aeruginosa	2010-08-10	Exemplar sequence	Pseudomonas Genome Database	PA0153_pcaH	PA0153 /GENE=pcaH /DEF=protocatechuate 3,4-dioxygenase, beta subunit /FUNCTION=Carbon compound catabolism	PA0153	---	---	---	gb|AE004091|AE004091:174773-175493 (+) // 100.0 //	protocatechuate 3,4-dioxygenase, beta subunit	pcaH	---	---	---	---	Q9I6X9	---	---	---	---	---	---	---	---	---	---	0006725 // cellular aromatic compound metabolic process // inferred from electronic annotation /// 0019619 // protocatechuate catabolic process // inferred from electronic annotation /// 0055114 // oxidation reduction // inferred from electronic annotation	---	0003824 // catalytic activity // inferred from electronic annotation /// 0005506 // iron ion binding // inferred from electronic annotation /// 0008199 // ferric iron binding // inferred from electronic annotation /// 0016702 // oxidoreductase activity, acting on single donors with incorporation of molecular oxygen, incorporation of two atoms of oxygen // inferred from electronic annotation /// 0…	Aromatic compound catabolism // ---	---	---	---	This probe set was annotated using the Matching Probes based pipeline to a pseudoCAP identifier using 1 transcripts. // false // Matching Probes // A	PA0153(13)	PA0153 // product= protocatechuate 3,4-dioxygenase, beta subunit; Class 2 gene= pcaH function= Carbon compound catabolism // pseudoCAP // 13 // ---	---	0.115493	0.855077	0.404621	0.836878	-5.79149	0.00584329	0.0432619	0.966006	0.996896
PA0154_pcaG_at	P. aeruginosa Genome Array	Pseudomonas aeruginosa	2010-08-10	Exemplar sequence	Pseudomonas Genome Database	PA0154_pcaG	PA0154 /GENE=pcaG /DEF=protocatechuate 3,4-dioxygenase, alpha subunit /FUNCTION=Carbon compound catabolism	PA0154	---	---	---	gb|AE004091|AE004091:175503-176109 (+) // 100.0 //	protocatechuate 3,4-dioxygenase, alpha subunit	pcaG	---	---	---	---	Q9I6X8	---	---	---	---	---	---	---	---	---	---	0006725 // cellular aromatic compound metabolic process // inferred from electronic annotation /// 0019439 // aromatic compound catabolic process // inferred from electronic annotation /// 0055114 // oxidation reduction // inferred from electronic annotation	---	0003824 // catalytic activity // inferred from electronic annotation /// 0005506 // iron ion binding // inferred from electronic annotation /// 0008199 // ferric iron binding // inferred from electronic annotation /// 0016702 // oxidoreductase activity, acting on single donors with incorporation of molecular oxygen, incorporation of two atoms of oxygen // inferred from electronic annotation /// 0…	Aromatic compound catabolism // ---	IPR000627 // Intradiol ring-cleavage dioxygenase // 5.9E-7	---	---	This probe set was annotated using the Matching Probes based pipeline to a pseudoCAP identifier using 1 transcripts. // false // Matching Probes // A	PA0154(13)	PA0154 // product= protocatechuate 3,4-dioxygenase, alpha subunit; Class 2 gene= pcaG function= Carbon compound catabolism // pseudoCAP // 13 // ---	---	0.204484	1.82348	0.0861989	0.620212	-4.62439	0.059057	0.526639	0.605376	0.985027
PA0155_pcaR_at	P. aeruginosa Genome Array	Pseudomonas aeruginosa	2010-08-10	Exemplar sequence	Pseudomonas Genome Database	PA0155_pcaR	PA0155 /GENE=pcaR /DEF=transcriptional regulator PcaR /FUNCTION=Carbon compound catabolism; Transcriptional regulators	PA0155	---	---	---	gb|AE004091|AE004091:176315-177155 (+) // 100.0 //	transcriptional regulator PcaR	pcaR	---	---	---	---	Q9I6X7	---	---	---	---	---	---	---	---	---	---	0006350 // transcription // inferred from electronic annotation /// 0006355 // regulation of transcription, DNA-dependent // inferred from electronic annotation /// 0045449 // regulation of transcription // inferred from electronic annotation /// 0045941 // positive regulation of transcription // inferred from electronic annotation /// 0046278 // protocatechuate metabolic process // inferred from…	---	0003677 // DNA binding // inferred from electronic annotation /// 0016563 // transcription activator activity // inferred from electronic annotation	Aromatic compound catabolism // ---	---	---	---	This probe set was annotated using the Matching Probes based pipeline to a pseudoCAP identifier using 1 transcripts. // false // Matching Probes // A	PA0155(13)	PA0155 // product= transcriptional regulator PcaR; Class 2 gene= pcaR function= Carbon compound catabolism ; Transcriptional regulators // pseudoCAP // 13 // ---	---	0.0919919	0.804941	0.432176	0.84908	-5.8319	-0.00569008	-0.0497889	0.960882	0.996149
PA0156_at	P. aeruginosa Genome Array	Pseudomonas aeruginosa	2010-08-10	Exemplar sequence	Pseudomonas Genome Database	PA0156	PA0156 /DEF=probable RND efflux membrane fusion protein precursor /FUNCTION=Transport of small molecules	PA0156	---	---	---	gb|AE004091|AE004091:177307-178459 (+) // 100.0 //	---	---	---	---	---	---	Q9I6X6	---	---	---	---	---	---	---	---	---	---	0009306 // protein secretion // inferred from electronic annotation /// 0051301 // cell division // inferred from electronic annotation	0016020 // membrane // inferred from electronic annotation	0008565 // protein transporter activity // inferred from electronic annotation	---	---	---	---	This probe set was annotated using the Matching Probes based pipeline to a pseudoCAP identifier using 1 transcripts. // false // Matching Probes // A	PA0156(13)	PA0156 // product= Resistance-Nodulation-Cell Division (RND) triclosan efflux membrane fusion protein, TriA; Class 1 gene= triA function= Membrane proteins ; Antibiotic resistance and susceptibility // pseudoCAP // 13 // ---	---	0.0890083	0.696824	0.495509	0.865134	-5.91131	0.00122104	0.00955921	0.992486	0.99859
PA0157_at	P. aeruginosa Genome Array	Pseudomonas aeruginosa	2010-08-10	Exemplar sequence	Pseudomonas Genome Database	PA0157	PA0157 /DEF=probable RND efflux membrane fusion protein precursor /FUNCTION=Transport of small molecules	PA0157	---	---	---	gb|AE004091|AE004091:178455-179526 (+) // 100.0 //	---	---	---	---	---	---	Q9I6X5	---	---	---	---	---	---	---	---	---	---	0009306 // protein secretion // inferred from electronic annotation /// 0051301 // cell division // inferred from electronic annotation	0016020 // membrane // inferred from electronic annotation	0008565 // protein transporter activity // inferred from electronic annotation	---	---	---	---	This probe set was annotated using the Matching Probes based pipeline to a pseudoCAP identifier using 1 transcripts. // false // Matching Probes // A	PA0157(13)	PA0157 // product= Resistance-Nodulation-Cell Division (RND) triclosan efflux membrane fusion protein, TriB; Class 1 gene= triB function= Antibiotic resistance and susceptibility ; Membrane proteins // pseudoCAP // 13 // ---	---	-0.185692	-1.12648	0.275907	0.766048	-5.53516	-0.321912	-1.95283	0.0678246	0.910787
PA0158_at	P. aeruginosa Genome Array	Pseudomonas aeruginosa	2010-08-10	Exemplar sequence	Pseudomonas Genome Database	PA0158	PA0158 /DEF=probable RND efflux transporter /FUNCTION=Membrane proteins; Transport of small molecules	PA0158	---	---	---	gb|AE004091|AE004091:179522-182570 (+) // 100.0 //	---	---	---	---	---	---	Q9I6X4	---	---	---	---	---	---	---	---	---	---	0006810 // transport // inferred from electronic annotation /// 0051301 // cell division // inferred from electronic annotation	0016020 // membrane // inferred from electronic annotation	0005215 // transporter activity // inferred from electronic annotation	---	---	NP_248848.1 // span:15-37,336-358,362-379,392-414,434-456,468-490,524-541,882-901,906-928,956-978,983-1005 // numtm:11	---	This probe set was annotated using the Matching Probes based pipeline to a pseudoCAP identifier using 1 transcripts. // false // Matching Probes // A	PA0158(13)	PA0158 // product= Resistance-Nodulation-Cell Division (RND) triclosan efflux transporter, TriC; Class 1 gene= triC function= Antibiotic resistance and susceptibility ; Transport of small molecules // pseudoCAP // 13 // ---	---	0.106143	0.719	0.482091	0.859576	-5.89589	0.122258	0.82816	0.41927	0.97461
PA0159_at	P. aeruginosa Genome Array	Pseudomonas aeruginosa	2010-08-10	Exemplar sequence	Pseudomonas Genome Database	PA0159	PA0159 /DEF=probable transcriptional regulator /FUNCTION=Transcriptional regulators	PA0159	---	---	---	gb|AE004091|AE004091:182768-183707 (+) // 100.0 //	---	---	---	---	---	---	Q9I6X3	---	---	---	---	---	---	---	---	---	---	0006350 // transcription // inferred from electronic annotation /// 0006355 // regulation of transcription, DNA-dependent // inferred from electronic annotation /// 0045449 // regulation of transcription // inferred from electronic annotation	---	0003677 // DNA binding // inferred from electronic annotation /// 0003700 // transcription factor activity // inferred from electronic annotation	---	---	---	---	This probe set was annotated using the Matching Probes based pipeline to a pseudoCAP identifier using 1 transcripts. // false // Matching Probes // A	PA0159(13)	PA0159 // product= probable transcriptional regulator; Class 3 gene= function= Transcriptional regulators // pseudoCAP // 13 // ---	---	0.172511	1.26341	0.223812	0.735658	-5.38309	0.0421493	0.308688	0.76138	0.987643
PA0160_at	P. aeruginosa Genome Array	Pseudomonas aeruginosa	2010-08-10	Exemplar sequence	Pseudomonas Genome Database	PA0160	PA0160 /DEF=hypothetical protein /FUNCTION=Hypothetical, unclassified, unknown	PA0160	---	---	---	gb|AE004091|AE004091:183822-184008 (+) // 100.0 //	---	---	---	---	---	---	Q9I6X2	---	---	---	---	---	---	---	---	---	---	---	---	---	---	---	NP_248850.1 // span:5-24 // numtm:1	---	This probe set was annotated using the Matching Probes based pipeline to a pseudoCAP identifier using 1 transcripts. // false // Matching Probes // A	PA0160(13)	PA0160 // product= hypothetical protein; Class 4 gene= function= Hypothetical, unclassified, unknown // pseudoCAP // 13 // ---	---	-1.05306	-2.01337	0.0604989	0.557576	-4.32509	-0.444203	-0.849281	0.407747	0.974099
PA0161_at	P. aeruginosa Genome Array	Pseudomonas aeruginosa	2010-08-10	Exemplar sequence	Pseudomonas Genome Database	PA0161	PA0161 /DEF=hypothetical protein /FUNCTION=Hypothetical, unclassified, unknown	PA0161	---	---	---	gb|AE004091|AE004091:184287-184440 (+) // 100.0 //	---	---	---	---	---	---	Q9I6X1	---	---	---	---	---	---	---	---	---	---	---	---	---	---	---	---	---	This probe set was annotated using the Matching Probes based pipeline to a pseudoCAP identifier using 1 transcripts. // false // Matching Probes // A	PA0161(13)	PA0161 // product= hypothetical protein; Class 4 gene= function= Hypothetical, unclassified, unknown // pseudoCAP // 13 // ---	---	-0.0960835	-0.605662	0.55289	0.885184	-5.96989	0.122766	0.773857	0.449843	0.97461
PA0162_at	P. aeruginosa Genome Array	Pseudomonas aeruginosa	2010-08-10	Exemplar sequence	Pseudomonas Genome Database	PA0162	PA0162 /DEF=probable porin /FUNCTION=Membrane proteins; Transport of small molecules	PA0162	---	---	---	gb|AE004091|AE004091:184594-185929 (+) // 100.0 //	---	---	---	---	---	---	Q9I6X0	---	---	---	---	---	---	---	---	---	---	0006810 // transport // inferred from electronic annotation	0016021 // integral to membrane // inferred from electronic annotation	0015288 // porin activity // inferred from electronic annotation	---	---	---	---	This probe set was annotated using the Matching Probes based pipeline to a pseudoCAP identifier using 1 transcripts. // false // Matching Probes // A	PA0162(13)	PA0162 // product= histidine porin OpdC; Class 1 gene= opdC function= Membrane proteins ; Transport of small molecules // pseudoCAP // 13 // ---	---	0.0534295	0.338275	0.739375	0.94319	-6.09583	-0.14543	-0.920754	0.370302	0.967851
PA0163_at	P. aeruginosa Genome Array	Pseudomonas aeruginosa	2010-08-10	Exemplar sequence	Pseudomonas Genome Database	PA0163	PA0163 /DEF=probable transcriptional regulator /FUNCTION=Transcriptional regulators	PA0163	---	---	---	gb|AE004091|AE004091:185957-186755 (-) // 100.0 //	---	---	---	---	---	---	Q9I6W9	---	---	---	---	---	---	---	---	---	---	0006350 // transcription // inferred from electronic annotation /// 0006355 // regulation of transcription, DNA-dependent // inferred from electronic annotation /// 0045449 // regulation of transcription // inferred from electronic annotation	0005622 // intracellular // inferred from electronic annotation	0003677 // DNA binding // inferred from electronic annotation /// 0003700 // transcription factor activity // inferred from electronic annotation /// 0043565 // sequence-specific DNA binding // inferred from electronic annotation	---	---	---	---	This probe set was annotated using the Matching Probes based pipeline to a pseudoCAP identifier using 1 transcripts. // false // Matching Probes // A	PA0163(13)	PA0163 // product= probable transcriptional regulator; Class 3 gene= function= Transcriptional regulators // pseudoCAP // 13 // ---	---	0.328638	2.23692	0.0392523	0.49884	-3.95102	-0.030275	-0.206071	0.839229	0.990426
PA0164_at	P. aeruginosa Genome Array	Pseudomonas aeruginosa	2010-08-10	Exemplar sequence	Pseudomonas Genome Database	PA0164	PA0164 /DEF=probable gamma-glutamyltranspeptidase /FUNCTION=Amino acid biosynthesis and metabolism	PA0164	---	---	---	gb|AE004091|AE004091:186832-188449 (+) // 100.0 //	---	---	---	---	---	---	Q9I6W8	---	---	---	---	---	---	---	---	---	---	---	---	0003840 // gamma-glutamyltransferase activity // inferred from electronic annotation	Glutathione metabolism // ---	---	---	---	This probe set was annotated using the Matching Probes based pipeline to a pseudoCAP identifier using 1 transcripts. // false // Matching Probes // A	PA0164(13)	PA0164 // product= probable gamma-glutamyltranspeptidase; Class 3 gene= function= Amino acid biosynthesis and metabolism // pseudoCAP // 13 // ---	---	-0.0150966	-0.114924	0.909877	0.98821	-6.14689	-0.111465	-0.848536	0.40815	0.974099
PA0165_at	P. aeruginosa Genome Array	Pseudomonas aeruginosa	2010-08-10	Exemplar sequence	Pseudomonas Genome Database	PA0165	PA0165 /DEF=hypothetical protein /FUNCTION=Hypothetical, unclassified, unknown	PA0165	---	---	---	gb|AE004091|AE004091:189120-189957 (+) // 100.0 //	---	---	---	---	---	---	Q9I6W7	---	---	---	---	---	---	---	---	---	---	---	0009279 // cell outer membrane // inferred from electronic annotation	---	---	IPR003055 // Nucleoside-specific channel-forming protein, Tsx // 3.6E-8	---	---	This probe set was annotated using the Matching Probes based pipeline to a pseudoCAP identifier using 1 transcripts. // false // Matching Probes // A	PA0165(13)	PA0165 // product= hypothetical protein; Class 4 gene= function= Hypothetical, unclassified, unknown // pseudoCAP // 13 // ---	---	-0.420522	-1.74908	0.0986481	0.63878	-4.73643	0.0881949	0.36683	0.718357	0.987643
PA0166_at	P. aeruginosa Genome Array	Pseudomonas aeruginosa	2010-08-10	Exemplar sequence	Pseudomonas Genome Database	PA0166	PA0166 /DEF=probable transporter /FUNCTION=Membrane proteins; Transport of small molecules	PA0166	---	---	---	gb|AE004091|AE004091:190198-191605 (+) // 100.0 //	---	---	---	---	---	---	Q9I6W6	---	---	---	---	---	---	---	---	---	---	0006810 // transport // inferred from electronic annotation /// 0055085 // transmembrane transport // inferred from electronic annotation	0016020 // membrane // inferred from electronic annotation	0005215 // transporter activity // inferred from electronic annotation	---	---	NP_248856.1 // span:21-40,55-72,79-101,116-138,145-167,178-197,204-226,246-268,335-357,362-384,391-413,423-442 // numtm:12	---	This probe set was annotated using the Matching Probes based pipeline to a pseudoCAP identifier using 1 transcripts. // false // Matching Probes // A	PA0166(13)	PA0166 // product= probable transporter; Class 3 gene= function= Membrane proteins ; Transport of small molecules // pseudoCAP // 13 // ---	---	0.0500438	0.471372	0.643481	0.915269	-6.04182	-0.112008	-1.05502	0.306454	0.962768
PA0167_at	P. aeruginosa Genome Array	Pseudomonas aeruginosa	2010-08-10	Exemplar sequence	Pseudomonas Genome Database	PA0167	PA0167 /DEF=probable transcriptional regulator /FUNCTION=Transcriptional regulators	PA0167	---	---	---	gb|AE004091|AE004091:191697-192363 (+) // 100.0 //	---	---	---	---	---	---	Q9I6W5	---	---	---	---	---	---	---	---	---	---	0006350 // transcription // inferred from electronic annotation /// 0006355 // regulation of transcription, DNA-dependent // inferred from electronic annotation /// 0016481 // negative regulation of transcription // inferred from electronic annotation /// 0045449 // regulation of transcription // inferred from electronic annotation	---	0003677 // DNA binding // inferred from electronic annotation /// 0003700 // transcription factor activity // inferred from electronic annotation /// 0016564 // transcription repressor activity // inferred from electronic annotation /// 0016566 // specific transcriptional repressor activity // inferred from electronic annotation /// 0030528 // transcription regulator activity // inferred from ele…	---	---	---	---	This probe set was annotated using the Matching Probes based pipeline to a pseudoCAP identifier using 1 transcripts. // false // Matching Probes // A	PA0167(13)	PA0167 // product= probable transcriptional regulator; Class 3 gene= function= Transcriptional regulators // pseudoCAP // 13 // ---	---	-0.189531	-1.43585	0.169531	0.692203	-5.17165	-0.207494	-1.57193	0.134738	0.936706
PA0168_at	P. aeruginosa Genome Array	Pseudomonas aeruginosa	2010-08-10	Exemplar sequence	Pseudomonas Genome Database	PA0168	PA0168 /DEF=conserved hypothetical protein /FUNCTION=Hypothetical, unclassified, unknown	PA0168	---	---	---	gb|AE004091|AE004091:192368-192959 (+) // 100.0 //	---	---	---	---	---	---	Q9I6W4	---	---	---	---	---	---	---	---	---	---	---	---	---	---	---	---	---	This probe set was annotated using the Matching Probes based pipeline to a pseudoCAP identifier using 1 transcripts. // false // Matching Probes // A	PA0168(13)	PA0168 // product= conserved hypothetical protein; Class 4 gene= function= Hypothetical, unclassified, unknown // pseudoCAP // 13 // ---	---	-0.0273993	-0.216567	0.831171	0.969505	-6.12986	-0.0989381	-0.782018	0.445162	0.97461
PA0169_at	P. aeruginosa Genome Array	Pseudomonas aeruginosa	2010-08-10	Exemplar sequence	Pseudomonas Genome Database	PA0169	PA0169 /DEF=hypothetical protein /FUNCTION=Hypothetical, unclassified, unknown	PA0169	---	---	---	gb|AE004091|AE004091:192965-193673 (-) // 100.0 //	---	---	---	---	---	---	Q9I6W3	---	---	---	---	---	---	---	---	---	---	---	---	---	---	---	---	---	This probe set was annotated using the Matching Probes based pipeline to a pseudoCAP identifier using 1 transcripts. // false // Matching Probes // A	PA0169(13)	PA0169 // product= hypothetical protein; Class 4 gene= function= Hypothetical, unclassified, unknown // pseudoCAP // 13 // ---	---	0.0368167	0.290496	0.775017	0.95694	-6.11095	-0.195704	-1.54417	0.141303	0.936706
PA0170_at	P. aeruginosa Genome Array	Pseudomonas aeruginosa	2010-08-10	Exemplar sequence	Pseudomonas Genome Database	PA0170	PA0170 /DEF=hypothetical protein /FUNCTION=Hypothetical, unclassified, unknown	PA0170	---	---	---	gb|AE004091|AE004091:193799-194180 (-) // 100.0 //	---	---	---	---	---	---	Q9I6W2	---	---	---	---	---	---	---	---	---	---	---	---	---	---	---	---	---	This probe set was annotated using the Matching Probes based pipeline to a pseudoCAP identifier using 1 transcripts. // false // Matching Probes // A	PA0170(13)	PA0170 // product= hypothetical protein; Class 4 gene= function= Hypothetical, unclassified, unknown // pseudoCAP // 13 // ---	---	-0.15896	-0.957778	0.35185	0.816041	-5.70182	-0.0107227	-0.0646068	0.949255	0.995967
PA0171_at	P. aeruginosa Genome Array	Pseudomonas aeruginosa	2010-08-10	Exemplar sequence	Pseudomonas Genome Database	PA0171	PA0171 /DEF=hypothetical protein /FUNCTION=Hypothetical, unclassified, unknown	PA0171	---	---	---	gb|AE004091|AE004091:194206-194749 (-) // 100.0 //	---	---	---	---	---	---	Q9I6W1	---	---	---	---	---	---	---	---	---	---	---	---	---	---	---	---	---	This probe set was annotated using the Matching Probes based pipeline to a pseudoCAP identifier using 1 transcripts. // false // Matching Probes // A	PA0171(13)	PA0171 // product= hypothetical protein; Class 4 gene= function= Motility & Attachment // pseudoCAP // 13 // ---	---	-0.0940172	-0.722829	0.479796	0.859576	-5.89319	-0.181781	-1.39758	0.180548	0.953653
PA0172_at	P. aeruginosa Genome Array	Pseudomonas aeruginosa	2010-08-10	Exemplar sequence	Pseudomonas Genome Database	PA0172	PA0172 /DEF=hypothetical protein /FUNCTION=Hypothetical, unclassified, unknown	PA0172	---	---	---	gb|AE004091|AE004091:194757-196749 (-) // 100.0 //	---	---	---	---	---	---	Q9I6W0	---	---	---	---	---	---	---	---	---	---	0007165 // signal transduction // inferred from electronic annotation	0016021 // integral to membrane // inferred from electronic annotation	0003824 // catalytic activity // inferred from electronic annotation /// 0004721 // phosphoprotein phosphatase activity // inferred from electronic annotation /// 0004871 // signal transducer activity // inferred from electronic annotation	---	---	NP_248862.1 // span:12-31,312-334 // numtm:2	---	This probe set was annotated using the Matching Probes based pipeline to a pseudoCAP identifier using 1 transcripts. // false // Matching Probes // A	PA0172(13)	PA0172 // product= hypothetical protein; Class 4 gene= function= Hypothetical, unclassified, unknown // pseudoCAP // 13 // ---	---	0.131569	1.08033	0.295366	0.779469	-5.58308	0.123096	1.01076	0.326568	0.964639
PA0173_at	P. aeruginosa Genome Array	Pseudomonas aeruginosa	2010-08-10	Exemplar sequence	Pseudomonas Genome Database	PA0173	PA0173 /DEF=probable methylesterase /FUNCTION=Adaptation, protection; Chemotaxis	PA0173	---	---	---	gb|AE004091|AE004091:197011-198061 (-) // 100.0 //	---	---	---	---	---	---	Q9I6V9	EC:3.1.1.61	---	---	---	---	---	---	---	---	---	0000160 // two-component signal transduction system (phosphorelay) // inferred from electronic annotation /// 0006355 // regulation of transcription, DNA-dependent // inferred from electronic annotation /// 0006935 // chemotaxis // inferred from electronic annotation /// 0007165 // signal transduction // inferred from electronic annotation /// 0007606 // sensory perception of chemical stimulus //…	0005737 // cytoplasm // inferred from electronic annotation	0000156 // two-component response regulator activity // inferred from electronic annotation /// 0004871 // signal transducer activity // inferred from electronic annotation /// 0008984 // protein-glutamate methylesterase activity // inferred from electronic annotation /// 0016787 // hydrolase activity // inferred from electronic annotation	Chemotactic transducer (MCP) // --- /// Chemotaxis // ---	---	---	---	This probe set was annotated using the Matching Probes based pipeline to a pseudoCAP identifier using 1 transcripts. // false // Matching Probes // A	PA0173(13)	PA0173 // product= probable methylesterase; Class 3 gene= function= Adaptation, Protection ; Chemotaxis // pseudoCAP // 13 // ---	---	-0.0579564	-0.391356	0.700487	0.930823	-6.07638	0.00338697	0.0228708	0.982025	0.998096
PA0174_at	P. aeruginosa Genome Array	Pseudomonas aeruginosa	2010-08-10	Exemplar sequence	Pseudomonas Genome Database	PA0174	PA0174 /DEF=conserved hypothetical protein /FUNCTION=Hypothetical, unclassified, unknown	PA0174	---	---	---	gb|AE004091|AE004091:198080-198683 (-) // 100.0 //	---	---	---	---	---	---	Q9I6V8	---	---	---	---	---	---	---	---	---	---	0006935 // chemotaxis // inferred from electronic annotation	---	0050568 // protein-glutamine glutaminase activity // inferred from electronic annotation	Chemotaxis // ---	---	---	---	This probe set was annotated using the Matching Probes based pipeline to a pseudoCAP identifier using 1 transcripts. // false // Matching Probes // A	PA0174(13)	PA0174 // product= conserved hypothetical protein; Class 4 gene= function= Hypothetical, unclassified, unknown // pseudoCAP // 13 // ---	---	-0.00463374	-0.0364286	0.971373	0.99491	-6.15291	-0.0353676	-0.278046	0.784394	0.989928
PA0175_at	P. aeruginosa Genome Array	Pseudomonas aeruginosa	2010-08-10	Exemplar sequence	Pseudomonas Genome Database	PA0175	PA0175 /DEF=probable chemotaxis protein methyltransferase /FUNCTION=Adaptation, protection; Chemotaxis; Transcriptional regulators	PA0175	---	---	---	gb|AE004091|AE004091:198688-199531 (-) // 100.0 //	---	---	---	---	---	---	Q9I6V7	EC:2.1.1.80	---	---	---	---	---	---	---	---	---	---	---	0008168 // methyltransferase activity // inferred from electronic annotation /// 0008757 // S-adenosylmethionine-dependent methyltransferase activity // inferred from electronic annotation /// 0008983 // protein-glutamate O-methyltransferase activity // inferred from electronic annotation /// 0016740 // transferase activity // inferred from electronic annotation	Chemotaxis // --- /// Two-component System // ---	IPR013217 // Methyltransferase type 12 // 1.1E-5	---	---	This probe set was annotated using the Matching Probes based pipeline to a pseudoCAP identifier using 1 transcripts. // false // Matching Probes // A	PA0175(13)	PA0175 // product= probable chemotaxis protein methyltransferase; Class 3 gene= function= Transcriptional regulators ; Adaptation, Protection ; Chemotaxis // pseudoCAP // 13 // ---	---	-0.194348	-1.70753	0.106262	0.654106	-4.79764	-0.190239	-1.67144	0.113285	0.932147
PA0176_at	P. aeruginosa Genome Array	Pseudomonas aeruginosa	2010-08-10	Exemplar sequence	Pseudomonas Genome Database	PA0176	PA0176 /DEF=probable chemotaxis transducer /FUNCTION=Adaptation, protection; Chemotaxis	PA0176	---	---	---	gb|AE004091|AE004091:199600-201640 (-) // 100.0 //	---	---	---	---	---	---	Q9I6V6	---	---	---	---	---	---	---	---	---	---	0006935 // chemotaxis // inferred from electronic annotation /// 0007165 // signal transduction // inferred from electronic annotation	0016020 // membrane // inferred from electronic annotation /// 0016021 // integral to membrane // inferred from electronic annotation	0004871 // signal transducer activity // inferred from electronic annotation	Chemotactic transducer (MCP) // --- /// Chemotaxis // ---	---	---	---	This probe set was annotated using the Matching Probes based pipeline to a pseudoCAP identifier using 1 transcripts. // false // Matching Probes // A	PA0176(13)	PA0176 // product= aerotaxis transducer Aer2; Class 1 gene= aer2 function= Adaptation, Protection ; Chemotaxis // pseudoCAP // 13 // ---	---	-0.325252	-2.24491	0.0386391	0.497333	-3.93726	-0.0678791	-0.468505	0.645486	0.985027
PA0177_at	P. aeruginosa Genome Array	Pseudomonas aeruginosa	2010-08-10	Exemplar sequence	Pseudomonas Genome Database	PA0177	PA0177 /DEF=probable purine-binding chemotaxis protein /FUNCTION=Adaptation, protection; Chemotaxis	PA0177	---	---	---	gb|AE004091|AE004091:201675-202161 (-) // 100.0 //	---	---	---	---	---	---	Q9I6V5	---	---	---	---	---	---	---	---	---	---	0006935 // chemotaxis // inferred from electronic annotation /// 0007165 // signal transduction // inferred from electronic annotation	0005622 // intracellular // inferred from electronic annotation	0004871 // signal transducer activity // inferred from electronic annotation	Chemotaxis // ---	---	---	---	This probe set was annotated using the Matching Probes based pipeline to a pseudoCAP identifier using 1 transcripts. // false // Matching Probes // A	PA0177(12)	PA0177 // product= probable purine-binding chemotaxis protein; Class 3 gene= function= Adaptation, Protection ; Chemotaxis // pseudoCAP // 12 // ---	---	-0.192772	-1.60433	0.127404	0.670919	-4.94524	-0.185334	-1.54243	0.141724	0.936706
PA0178_at	P. aeruginosa Genome Array	Pseudomonas aeruginosa	2010-08-10	Exemplar sequence	Pseudomonas Genome Database	PA0178	PA0178 /DEF=probable two-component sensor /FUNCTION=Adaptation, protection; Chemotaxis; Two-component regulatory systems	PA0178	---	---	---	gb|AE004091|AE004091:202147-204067 (-) // 100.0 //	---	---	---	---	---	---	Q9I6V4	EC:2.7.3.-	---	---	---	---	---	---	---	---	---	0000160 // two-component signal transduction system (phosphorelay) // inferred from electronic annotation /// 0006935 // chemotaxis // inferred from electronic annotation /// 0007165 // signal transduction // inferred from electronic annotation /// 0016310 // phosphorylation // inferred from electronic annotation /// 0018106 // peptidyl-histidine phosphorylation // inferred from electronic annota…	0005622 // intracellular // inferred from electronic annotation /// 0005737 // cytoplasm // inferred from electronic annotation	0000155 // two-component sensor activity // inferred from electronic annotation /// 0004673 // protein histidine kinase activity // inferred from electronic annotation /// 0004871 // signal transducer activity // inferred from electronic annotation /// 0005524 // ATP binding // inferred from electronic annotation /// 0016301 // kinase activity // inferred from electronic annotation /// 0016740 //…	Chemotaxis // --- /// Two-component System // ---	---	---	---	This probe set was annotated using the Matching Probes based pipeline to a pseudoCAP identifier using 1 transcripts. // false // Matching Probes // A	PA0178(13)	PA0178 // product= probable two-component sensor; Class 3 gene= function= Chemotaxis ; Adaptation, Protection ; Two-component regulatory systems // pseudoCAP // 13 // ---	---	-0.612076	-4.03036	0.000897837	0.129201	-0.515549	-0.0374055	-0.246305	0.808451	0.990426
PA0179_at	P. aeruginosa Genome Array	Pseudomonas aeruginosa	2010-08-10	Exemplar sequence	Pseudomonas Genome Database	PA0179	PA0179 /DEF=probable two-component response regulator /FUNCTION=Adaptation, protection; Chemotaxis; Two-component regulatory systems	PA0179	---	---	---	gb|AE004091|AE004091:204094-204460 (-) // 100.0 //	---	---	---	---	---	---	Q9I6V3	---	---	---	---	---	---	---	---	---	---	0000160 // two-component signal transduction system (phosphorelay) // inferred from electronic annotation /// 0006355 // regulation of transcription, DNA-dependent // inferred from electronic annotation	---	0000156 // two-component response regulator activity // inferred from electronic annotation	Chemotaxis // --- /// Two-component System // ---	---	---	---	This probe set was annotated using the Matching Probes based pipeline to a pseudoCAP identifier using 1 transcripts. // false // Matching Probes // A	PA0179(13)	PA0179 // product= probable two-component response regulator; Class 3 gene= function= Chemotaxis ; Adaptation, Protection ; Two-component regulatory systems // pseudoCAP // 13 // ---	---	-2.00683	-9.27159	5.44889e-08	8.03711e-05	8.09309	-0.398385	-1.84055	0.0835448	0.927102
PA0180_at	P. aeruginosa Genome Array	Pseudomonas aeruginosa	2010-08-10	Exemplar sequence	Pseudomonas Genome Database	PA0180	PA0180 /DEF=probable chemotaxis transducer /FUNCTION=Adaptation, protection; Chemotaxis	PA0180	---	---	---	gb|AE004091|AE004091:204657-205830 (-) // 100.0 //	---	---	---	---	---	---	Q9I6V2	---	---	---	---	---	---	---	---	---	---	0006935 // chemotaxis // inferred from electronic annotation /// 0007165 // signal transduction // inferred from electronic annotation	0016020 // membrane // inferred from electronic annotation	0004871 // signal transducer activity // inferred from electronic annotation	Chemotactic transducer (MCP) // --- /// Chemotaxis // ---	---	NP_248870.1 // span:35-57 // numtm:1	---	This probe set was annotated using the Matching Probes based pipeline to a pseudoCAP identifier using 1 transcripts. // false // Matching Probes // A	PA0180(13)	PA0180 // product= probable chemotaxis transducer; Class 3 gene= function= Adaptation, Protection ; Chemotaxis // pseudoCAP // 13 // ---	---	0.14974	1.07938	0.295776	0.779469	-5.58404	-0.00168445	-0.0121422	0.990456	0.99859
PA0181_at	P. aeruginosa Genome Array	Pseudomonas aeruginosa	2010-08-10	Exemplar sequence	Pseudomonas Genome Database	PA0181	PA0181 /DEF=probable transcriptional regulator /FUNCTION=Transcriptional regulators	PA0181	---	---	---	gb|AE004091|AE004091:206022-206955 (-) // 100.0 //	---	---	---	---	---	---	Q9I6V1	---	---	---	---	---	---	---	---	---	---	0006350 // transcription // inferred from electronic annotation /// 0006355 // regulation of transcription, DNA-dependent // inferred from electronic annotation /// 0045449 // regulation of transcription // inferred from electronic annotation	---	0003677 // DNA binding // inferred from electronic annotation /// 0003700 // transcription factor activity // inferred from electronic annotation	---	---	---	---	This probe set was annotated using the Matching Probes based pipeline to a pseudoCAP identifier using 1 transcripts. // false // Matching Probes // A	PA0181(13)	PA0181 // product= probable transcriptional regulator; Class 3 gene= function= Transcriptional regulators // pseudoCAP // 13 // ---	---	-0.0651298	-0.627917	0.538559	0.883892	-5.95631	-0.0823122	-0.793573	0.438586	0.97461
PA0182_at	P. aeruginosa Genome Array	Pseudomonas aeruginosa	2010-08-10	Exemplar sequence	Pseudomonas Genome Database	PA0182	PA0182 /DEF=probable short-chain dehydrogenase /FUNCTION=Putative enzymes	PA0182	---	---	---	gb|AE004091|AE004091:207071-207824 (+) // 100.0 //	---	---	---	---	---	---	Q9I6V0	---	---	---	---	---	---	---	---	---	---	0008152 // metabolic process // inferred from electronic annotation /// 0055114 // oxidation reduction // inferred from electronic annotation	---	0003824 // catalytic activity // inferred from electronic annotation /// 0005488 // binding // inferred from electronic annotation /// 0016491 // oxidoreductase activity // inferred from electronic annotation	---	---	---	---	This probe set was annotated using the Matching Probes based pipeline to a pseudoCAP identifier using 1 transcripts. // false // Matching Probes // A	PA0182(13)	PA0182 // product= probable short-chain dehydrogenase; Class 3 gene= function= Putative enzymes // pseudoCAP // 13 // ---	---	-0.176823	-1.31593	0.205994	0.718333	-5.32098	-0.175801	-1.30832	0.208503	0.961184
PA0183_atsA_at	P. aeruginosa Genome Array	Pseudomonas aeruginosa	2010-08-10	Exemplar sequence	Pseudomonas Genome Database	PA0183_atsA	PA0183 /GENE=atsA /DEF=arylsulfatase /FUNCTION=Carbon compound catabolism; Central intermediary metabolism	PA0183	---	---	---	gb|AE004091|AE004091:207923-209534 (-) // 100.0 //	arylsulfatase	atsA	---	---	---	---	P51691	---	---	---	---	---	---	---	---	---	---	0008152 // metabolic process // inferred from electronic annotation	0005737 // cytoplasm // inferred from electronic annotation	0003824 // catalytic activity // inferred from electronic annotation /// 0004065 // arylsulfatase activity // inferred from electronic annotation /// 0008484 // sulfuric ester hydrolase activity // inferred from electronic annotation /// 0016787 // hydrolase activity // inferred from electronic annotation /// 0046872 // metal ion binding // inferred from electronic annotation	Aromatic compound catabolism // ---	---	---	---	This probe set was annotated using the Matching Probes based pipeline to a pseudoCAP identifier using 1 transcripts. // false // Matching Probes // A	PA0183(13)	PA0183 // product= arylsulfatase; Class 1 gene= atsA function= Central intermediary metabolism ; Carbon compound catabolism // pseudoCAP // 13 // ---	---	0.00255625	0.0226183	0.982223	0.996614	-6.15332	-0.0581688	-0.51469	0.613521	0.985027
PA0184_at	P. aeruginosa Genome Array	Pseudomonas aeruginosa	2010-08-10	Exemplar sequence	Pseudomonas Genome Database	PA0184	PA0184 /DEF=probable ATP-binding component of ABC transporter /FUNCTION=Transport of small molecules	PA0184	---	---	---	gb|AE004091|AE004091:209621-210461 (-) // 100.0 //	---	---	---	---	---	---	Q9I6U9	---	---	---	---	---	---	---	---	---	---	---	---	0000166 // nucleotide binding // inferred from electronic annotation /// 0005524 // ATP binding // inferred from electronic annotation /// 0016887 // ATPase activity // inferred from electronic annotation /// 0017111 // nucleoside-triphosphatase activity // inferred from electronic annotation	---	---	---	---	This probe set was annotated using the Matching Probes based pipeline to a pseudoCAP identifier using 1 transcripts. // false // Matching Probes // A	PA0184(13)	PA0184 // product= probable ATP-binding component of ABC transporter; Class 3 gene= function= Transport of small molecules // pseudoCAP // 13 // ---	---	0.0120335	0.0989837	0.922331	0.989223	-6.14862	-0.0279536	-0.229938	0.820936	0.990426
PA0185_at	P. aeruginosa Genome Array	Pseudomonas aeruginosa	2010-08-10	Exemplar sequence	Pseudomonas Genome Database	PA0185	PA0185 /DEF=probable permease of ABC transporter /FUNCTION=Membrane proteins; Transport of small molecules	PA0185	---	---	---	gb|AE004091|AE004091:210457-212074 (-) // 100.0 //	---	---	---	---	---	---	Q9I6U8	---	---	---	---	---	---	---	---	---	---	0006810 // transport // inferred from electronic annotation	0005886 // plasma membrane // inferred from electronic annotation /// 0016020 // membrane // inferred from electronic annotation /// 0016021 // integral to membrane // inferred from electronic annotation	0005215 // transporter activity // inferred from electronic annotation	---	---	NP_248875.1 // span:34-51,92-111,118-140,150-169,189-211,240-259,351-373,383-405,454-476,506-525 // numtm:10	---	This probe set was annotated using the Matching Probes based pipeline to a pseudoCAP identifier using 1 transcripts. // false // Matching Probes // A	PA0185(13)	PA0185 // product= probable permease of ABC transporter; Class 3 gene= function= Membrane proteins ; Transport of small molecules // pseudoCAP // 13 // ---	---	-0.0132919	-0.0901096	0.929273	0.990691	-6.14947	-0.221352	-1.50061	0.152145	0.943391
PA0186_at	P. aeruginosa Genome Array	Pseudomonas aeruginosa	2010-08-10	Exemplar sequence	Pseudomonas Genome Database	PA0186	PA0186 /DEF=probable binding protein component of ABC transporter /FUNCTION=Transport of small molecules	PA0186	---	---	---	gb|AE004091|AE004091:212340-213402 (+) // 100.0 //	---	---	---	---	---	---	O33416	---	---	---	---	---	---	---	---	---	---	---	---	---	---	---	NP_248876.1 // span:7-29 // numtm:1	---	This probe set was annotated using the Matching Probes based pipeline to a pseudoCAP identifier using 1 transcripts. // false // Matching Probes // A	PA0186(13)	PA0186 // product= probable binding protein component of ABC transporter; Class 3 gene= function= Transport of small molecules // pseudoCAP // 13 // ---	---	0.185522	1.38718	0.183641	0.703759	-5.23348	0.0408075	0.305125	0.764045	0.987643
PA0187_at	P. aeruginosa Genome Array	Pseudomonas aeruginosa	2010-08-10	Exemplar sequence	Pseudomonas Genome Database	PA0187	PA0187 /DEF=hypothetical protein /FUNCTION=Hypothetical, unclassified, unknown	PA0187	---	---	---	gb|AE004091|AE004091:213819-214635 (+) // 100.0 //	---	---	---	---	---	---	Q9I6U7	---	---	---	---	---	---	---	---	---	---	0055114 // oxidation reduction // inferred from electronic annotation	---	0016491 // oxidoreductase activity // inferred from electronic annotation	---	---	---	---	This probe set was annotated using the Matching Probes based pipeline to a pseudoCAP identifier using 1 transcripts. // false // Matching Probes // A	PA0187(13)	PA0187 // product= hypothetical protein; Class 4 gene= function= Hypothetical, unclassified, unknown // pseudoCAP // 13 // ---	---	0.171284	1.10557	0.284603	0.770878	-5.55709	-0.0669581	-0.432188	0.671139	0.986942
PA0188_at	P. aeruginosa Genome Array	Pseudomonas aeruginosa	2010-08-10	Exemplar sequence	Pseudomonas Genome Database	PA0188	PA0188 /DEF=hypothetical protein /FUNCTION=Hypothetical, unclassified, unknown; Membrane proteins	PA0188	---	---	---	gb|AE004091|AE004091:214631-215513 (+) // 100.0 //	---	---	---	---	---	---	Q9I6U6	---	---	---	---	---	---	---	---	---	---	0055085 // transmembrane transport // inferred from electronic annotation	0016021 // integral to membrane // inferred from electronic annotation	---	---	---	NP_248878.1 // span:5-22,34-51,61-83,119-141,156-173,180-202,222-244,265-287 // numtm:8	---	This probe set was annotated using the Matching Probes based pipeline to a pseudoCAP identifier using 1 transcripts. // false // Matching Probes // A	PA0188(13)	PA0188 // product= hypothetical protein; Class 4 gene= function= Membrane proteins // pseudoCAP // 13 // ---	---	0.208131	1.36899	0.189153	0.707205	-5.25617	-0.0558069	-0.367071	0.71818	0.987643
PA0189_at	P. aeruginosa Genome Array	Pseudomonas aeruginosa	2010-08-10	Exemplar sequence	Pseudomonas Genome Database	PA0189	PA0189 /DEF=probable porin /FUNCTION=Membrane proteins; Transport of small molecules	PA0189	---	---	---	gb|AE004091|AE004091:215550-216909 (-) // 100.0 //	---	---	---	---	---	---	Q9I6U5	---	---	---	---	---	---	---	---	---	---	0006810 // transport // inferred from electronic annotation	0016021 // integral to membrane // inferred from electronic annotation	0015288 // porin activity // inferred from electronic annotation	---	---	---	---	This probe set was annotated using the Matching Probes based pipeline to a pseudoCAP identifier using 1 transcripts. // false // Matching Probes // A	PA0189(13)	PA0189 // product= probable porin; Class 3 gene= function= Membrane proteins ; Transport of small molecules // pseudoCAP // 13 // ---	---	0.0639258	0.385649	0.70463	0.931716	-6.0786	-0.199321	-1.20245	0.245976	0.962346
PA0190_at	P. aeruginosa Genome Array	Pseudomonas aeruginosa	2010-08-10	Exemplar sequence	Pseudomonas Genome Database	PA0190	PA0190 /DEF=probable acid phosphatase /FUNCTION=Putative enzymes	PA0190	---	---	---	gb|AE004091|AE004091:217156-217882 (+) // 100.0 //	---	---	---	---	---	---	Q9I6U4	---	---	---	---	---	---	---	---	---	---	---	0016020 // membrane // inferred from electronic annotation /// 0030288 // outer membrane-bounded periplasmic space // inferred from electronic annotation	0003824 // catalytic activity // inferred from electronic annotation /// 0003993 // acid phosphatase activity // inferred from electronic annotation	---	---	---	---	This probe set was annotated using the Matching Probes based pipeline to a pseudoCAP identifier using 1 transcripts. // false // Matching Probes // A	PA0190(13)	PA0190 // product= probable acid phosphatase; Class 3 gene= function= Putative enzymes // pseudoCAP // 13 // ---	---	0.0987177	0.721221	0.480759	0.859576	-5.89432	-0.273859	-2.00078	0.0619601	0.910787
PA0191_at	P. aeruginosa Genome Array	Pseudomonas aeruginosa	2010-08-10	Exemplar sequence	Pseudomonas Genome Database	PA0191	PA0191 /DEF=probable transcriptional regulator /FUNCTION=Transcriptional regulators	PA0191	---	---	---	gb|AE004091|AE004091:217905-218823 (-) // 100.0 //	---	---	---	---	---	---	Q9I6U3	---	---	---	---	---	---	---	---	---	---	0006350 // transcription // inferred from electronic annotation /// 0006355 // regulation of transcription, DNA-dependent // inferred from electronic annotation /// 0045449 // regulation of transcription // inferred from electronic annotation	---	0003677 // DNA binding // inferred from electronic annotation /// 0003700 // transcription factor activity // inferred from electronic annotation	---	---	---	---	This probe set was annotated using the Matching Probes based pipeline to a pseudoCAP identifier using 1 transcripts. // false // Matching Probes // A	PA0191(13)	PA0191 // product= probable transcriptional regulator; Class 3 gene= function= Transcriptional regulators // pseudoCAP // 13 // ---	---	0.0567085	0.571303	0.575411	0.893815	-5.98994	-0.0512046	-0.515854	0.612725	0.985027
PA0192_at	P. aeruginosa Genome Array	Pseudomonas aeruginosa	2010-08-10	Exemplar sequence	Pseudomonas Genome Database	PA0192	PA0192 /DEF=probable TonB-dependent receptor /FUNCTION=Membrane proteins; Transport of small molecules	PA0192	---	---	---	gb|AE004091|AE004091:219172-221545 (+) // 100.0 //	---	---	---	---	---	---	Q9I6U2	---	---	---	---	---	---	---	---	---	---	0006810 // transport // inferred from electronic annotation	0005886 // plasma membrane // inferred from electronic annotation /// 0009279 // cell outer membrane // inferred from electronic annotation /// 0016020 // membrane // inferred from electronic annotation	0004872 // receptor activity // inferred from electronic annotation /// 0005215 // transporter activity // inferred from electronic annotation	---	---	---	---	This probe set was annotated using the Matching Probes based pipeline to a pseudoCAP identifier using 1 transcripts. // false // Matching Probes // A	PA0192(12)	PA0192 // product= probable TonB-dependent receptor; Class 3 gene= function= Membrane proteins ; Transport of small molecules // pseudoCAP // 12 // ---	---	0.0618071	0.493697	0.627957	0.911556	-6.03106	0.112815	0.901129	0.380345	0.968306
PA0193_at	P. aeruginosa Genome Array	Pseudomonas aeruginosa	2010-08-10	Exemplar sequence	Pseudomonas Genome Database	PA0193	PA0193 /DEF=hypothetical protein /FUNCTION=Hypothetical, unclassified, unknown; Putative enzymes	PA0193	---	---	---	gb|AE004091|AE004091:221585-222488 (+) // 100.0 //	---	---	---	---	---	---	Q9I6U1	---	---	---	---	---	---	---	---	---	---	0055114 // oxidation reduction // inferred from electronic annotation	---	0016491 // oxidoreductase activity // inferred from electronic annotation	---	---	---	---	This probe set was annotated using the Matching Probes based pipeline to a pseudoCAP identifier using 1 transcripts. // false // Matching Probes // A	PA0193(13)	PA0193 // product= hypothetical protein; Class 4 gene= function= Putative enzymes // pseudoCAP // 13 // ---	---	0.0765258	0.719299	0.481912	0.859576	-5.89568	0.0652643	0.613448	0.547853	0.985027
PA0194_at	P. aeruginosa Genome Array	Pseudomonas aeruginosa	2010-08-10	Exemplar sequence	Pseudomonas Genome Database	PA0194	PA0194 /DEF=hypothetical protein /FUNCTION=Hypothetical, unclassified, unknown; Putative enzymes	PA0194	---	---	---	gb|AE004091|AE004091:222555-223455 (+) // 100.0 //	---	---	---	---	---	---	Q9I6U0	---	---	---	---	---	---	---	---	---	---	0055114 // oxidation reduction // inferred from electronic annotation	---	0016491 // oxidoreductase activity // inferred from electronic annotation	---	---	---	---	This probe set was annotated using the Matching Probes based pipeline to a pseudoCAP identifier using 1 transcripts. // false // Matching Probes // A	PA0194(13)	PA0194 // product= hypothetical protein; Class 4 gene= function= Putative enzymes // pseudoCAP // 13 // ---	---	-0.0227904	-0.150119	0.882471	0.979028	-6.14218	-0.205056	-1.35069	0.194833	0.958128
PA0195_pntA_at	P. aeruginosa Genome Array	Pseudomonas aeruginosa	2010-08-10	Exemplar sequence	Pseudomonas Genome Database	PA0195_pntA	PA0195 /GENE=pntA /DEF=still frameshift pyridine nucleotide transhydrogenase alpha subunit /FUNCTION=Energy metabolism; Transport of small molecules	PA0195	---	---	---	gb|AE004091|AE004091:224101-225604 (+) // 100.0 //	still frameshift pyridine nucleotide transhydrogenase alpha subunit	pntA	---	---	---	---	Q14T74	---	---	---	---	---	---	---	---	---	---	0008152 // metabolic process // inferred from electronic annotation /// 0055114 // oxidation reduction // inferred from electronic annotation	---	0003824 // catalytic activity // inferred from electronic annotation /// 0005488 // binding // inferred from electronic annotation /// 0016491 // oxidoreductase activity // inferred from electronic annotation	---	---	---	---	This probe set was annotated using the Matching Probes based pipeline to a pseudoCAP identifier using 1 transcripts. // false // Matching Probes // A	PA0195(10)	PA0195 // product= putative NAD(P) transhydrogenase, subunit alpha part 1; Class 2 gene= pntAA function= Energy metabolism ; Transport of small molecules // pseudoCAP // 10 // ---	PA0195.1 // pseudoCAP // 2 // Cross Hyb Matching Probes	0.174836	1.2193	0.239689	0.74644	-5.43366	0.147206	1.02661	0.319259	0.96433
PA0196_pntB_at	P. aeruginosa Genome Array	Pseudomonas aeruginosa	2010-08-10	Exemplar sequence	Pseudomonas Genome Database	PA0196_pntB	PA0196 /GENE=pntB /DEF=pyridine nucleotide transhydrogenase, beta subunit /FUNCTION=Energy metabolism; Transport of small molecules	PA0196	---	---	---	gb|AE004091|AE004091:225603-227040 (+) // 100.0 //	pyridine nucleotide transhydrogenase, beta subunit	pntB	---	---	---	---	Q9I6T9	EC:1.6.1.1	---	---	---	---	---	---	---	---	---	0055114 // oxidation reduction // inferred from electronic annotation	0016021 // integral to membrane // inferred from electronic annotation	0008746 // NAD(P) transhydrogenase activity // inferred from electronic annotation /// 0008750 // NAD(P)+ transhydrogenase (AB-specific) activity // inferred from electronic annotation /// 0016491 // oxidoreductase activity // inferred from electronic annotation /// 0050661 // NADP or NADPH binding // inferred from electronic annotation	Nicotinate and nicotinamide metabolism // ---	---	NP_248887.1 // span:4-26,33-55,59-81,93-115,137-159,179-198,203-225,246-268 // numtm:8	---	This probe set was annotated using the Matching Probes based pipeline to a pseudoCAP identifier using 1 transcripts. // false // Matching Probes // A	PA0196(13)	PA0196 // product= pyridine nucleotide transhydrogenase, beta subunit; Class 2 gene= pntB function= Transport of small molecules ; Energy metabolism // pseudoCAP // 13 // ---	---	0.00967389	0.0742056	0.941729	0.992742	-6.15079	-0.283249	-2.17272	0.0445154	0.900229
PA0197_at	P. aeruginosa Genome Array	Pseudomonas aeruginosa	2010-08-10	Exemplar sequence	Pseudomonas Genome Database	PA0197	PA0197 /DEF=hypothetical protein /FUNCTION=Transport of small molecules	PA0197	---	---	---	gb|AE004091|AE004091:227382-228195 (+) // 100.0 //	---	---	---	---	---	---	Q9RMT3	---	---	---	---	---	---	---	---	---	---	0006810 // transport // inferred from electronic annotation /// 0006826 // iron ion transport // inferred from electronic annotation /// 0015031 // protein transport // inferred from electronic annotation	0005886 // plasma membrane // inferred from electronic annotation /// 0016020 // membrane // inferred from electronic annotation /// 0016021 // integral to membrane // inferred from electronic annotation /// 0030288 // outer membrane-bounded periplasmic space // inferred from electronic annotation	0005381 // iron ion transmembrane transporter activity // inferred from electronic annotation /// 0008565 // protein transporter activity // inferred from electronic annotation	---	---	NP_248888.1 // span:52-69 // numtm:1	---	This probe set was annotated using the Matching Probes based pipeline to a pseudoCAP identifier using 1 transcripts. // false // Matching Probes // A	PA0197(13)	PA0197 // product= hypothetical protein; Class 4 gene= function= Transport of small molecules // pseudoCAP // 13 // ---	---	0.0132554	0.0955612	0.925008	0.989223	-6.14896	-0.160501	-1.15709	0.263536	0.962346
PA0198_exbB1_at	P. aeruginosa Genome Array	Pseudomonas aeruginosa	2010-08-10	Exemplar sequence	Pseudomonas Genome Database	PA0198_exbB1	PA0198 /GENE=exbB1 /DEF=transport protein ExbB /FUNCTION=Transport of small molecules	PA0198	---	---	---	gb|AE004091|AE004091:228223-228943 (+) // 100.0 //	transport protein ExbB	exbB1	---	---	---	---	Q9RMT2	---	---	---	---	---	---	---	---	---	---	0006810 // transport // inferred from electronic annotation /// 0015031 // protein transport // inferred from electronic annotation	0016020 // membrane // inferred from electronic annotation /// 0016021 // integral to membrane // inferred from electronic annotation	0008565 // protein transporter activity // inferred from electronic annotation	---	---	NP_248889.1 // span:15-37,121-143,168-190 // numtm:3	---	This probe set was annotated using the Matching Probes based pipeline to a pseudoCAP identifier using 1 transcripts. // false // Matching Probes // A	PA0198(13)	PA0198 // product= transport protein ExbB; Class 2 gene= exbB1 function= Transport of small molecules // pseudoCAP // 13 // ---	---	-0.0720655	-0.560173	0.582806	0.897424	-5.99619	0.0123071	0.0956642	0.924927	0.993503
PA0199_exbD1_at	P. aeruginosa Genome Array	Pseudomonas aeruginosa	2010-08-10	Exemplar sequence	Pseudomonas Genome Database	PA0199_exbD1	PA0199 /GENE=exbD1 /DEF=transport protein ExbD /FUNCTION=Transport of small molecules	PA0199	---	---	---	gb|AE004091|AE004091:228944-229346 (+) // 100.0 //	transport protein ExbD	exbD1	---	---	---	---	Q9RMT1	---	---	---	---	---	---	---	---	---	---	0006810 // transport // inferred from electronic annotation /// 0015031 // protein transport // inferred from electronic annotation	0005886 // plasma membrane // inferred from electronic annotation /// 0016020 // membrane // inferred from electronic annotation /// 0016021 // integral to membrane // inferred from electronic annotation	0005215 // transporter activity // inferred from electronic annotation	---	---	NP_248890.1 // span:20-42 // numtm:1	---	This probe set was annotated using the Matching Probes based pipeline to a pseudoCAP identifier using 1 transcripts. // false // Matching Probes // A	PA0199(13)	PA0199 // product= transport protein ExbD; Class 2 gene= exbD1 function= Transport of small molecules // pseudoCAP // 13 // ---	---	0.116483	0.937026	0.362113	0.822983	-5.72068	0.0449482	0.361579	0.722205	0.987643
PA0200_i_at	P. aeruginosa Genome Array	Pseudomonas aeruginosa	2010-08-10	Exemplar sequence	Pseudomonas Genome Database	PA0200	PA0200 /DEF=hypothetical protein /FUNCTION=Hypothetical, unclassified, unknown	PA0200	---	---	---	gb|AE004091|AE004091:229526-229739 (-) // 100.0 //	---	---	---	---	---	---	Q9I6T8	---	---	---	---	---	---	---	---	---	---	---	---	---	---	---	---	---	This probe set was annotated using the Matching Probes based pipeline to a pseudoCAP identifier using 1 transcripts. // false // Matching Probes // A	PA0200(10)	PA0200 // product= hypothetical protein; Class 4 gene= function= Hypothetical, unclassified, unknown // pseudoCAP // 10 // ---	---	-0.332403	-1.88056	0.077607	0.594651	-4.53637	-0.272429	-1.54126	0.142007	0.936706
PA0201_at	P. aeruginosa Genome Array	Pseudomonas aeruginosa	2010-08-10	Exemplar sequence	Pseudomonas Genome Database	PA0201	PA0201 /DEF=hypothetical protein /FUNCTION=Hypothetical, unclassified, unknown	PA0201	---	---	---	gb|AE004091|AE004091:229954-230536 (+) // 100.0 //	---	---	---	---	---	---	Q9I6T7	---	---	---	---	---	---	---	---	---	---	---	---	---	---	---	---	---	This probe set was annotated using the Matching Probes based pipeline to a pseudoCAP identifier using 1 transcripts. // false // Matching Probes // A	PA0201(13)	PA0201 // product= hypothetical protein; Class 4 gene= function= Hypothetical, unclassified, unknown // pseudoCAP // 13 // ---	---	0.184419	1.52969	0.144833	0.683	-5.04784	0.0536637	0.445119	0.661955	0.985027
PA0202_at	P. aeruginosa Genome Array	Pseudomonas aeruginosa	2010-08-10	Exemplar sequence	Pseudomonas Genome Database	PA0202	PA0202 /DEF=probable amidase /FUNCTION=Putative enzymes	PA0202	---	---	---	gb|AE004091|AE004091:230543-232001 (-) // 100.0 //	---	---	---	---	---	---	Q9I6T6	---	---	---	---	---	---	---	---	---	---	---	---	0016884 // carbon-nitrogen ligase activity, with glutamine as amido-N-donor // inferred from electronic annotation	---	---	---	---	This probe set was annotated using the Matching Probes based pipeline to a pseudoCAP identifier using 1 transcripts. // false // Matching Probes // A	PA0202(13)	PA0202 // product= probable amidase; Class 3 gene= function= Putative enzymes // pseudoCAP // 13 // ---	---	0.192049	1.50608	0.150745	0.683	-5.07954	0.0338304	0.265305	0.794025	0.989928
PA0203_at	P. aeruginosa Genome Array	Pseudomonas aeruginosa	2010-08-10	Exemplar sequence	Pseudomonas Genome Database	PA0203	PA0203 /DEF=probable binding protein component of ABC transporter /FUNCTION=Transport of small molecules	PA0203	---	---	---	gb|AE004091|AE004091:232066-233101 (-) // 100.0 //	---	---	---	---	---	---	Q9I6T5	---	---	---	---	---	---	---	---	---	---	0006810 // transport // inferred from electronic annotation	0030288 // outer membrane-bounded periplasmic space // inferred from electronic annotation	0005215 // transporter activity // inferred from electronic annotation	---	---	---	---	This probe set was annotated using the Matching Probes based pipeline to a pseudoCAP identifier using 1 transcripts. // false // Matching Probes // A	PA0203(13)	PA0203 // product= probable binding protein component of ABC transporter; Class 3 gene= function= Transport of small molecules // pseudoCAP // 13 // ---	---	-0.0375591	-0.284786	0.779313	0.95694	-6.11261	0.0610646	0.463014	0.649337	0.985027
PA0204_at	P. aeruginosa Genome Array	Pseudomonas aeruginosa	2010-08-10	Exemplar sequence	Pseudomonas Genome Database	PA0204	PA0204 /DEF=probable permease of ABC transporter /FUNCTION=Membrane proteins; Transport of small molecules	PA0204	---	---	---	gb|AE004091|AE004091:233123-233933 (-) // 100.0 //	---	---	---	---	---	---	Q9I6T4	---	---	---	---	---	---	---	---	---	---	0006810 // transport // inferred from electronic annotation	0005886 // plasma membrane // inferred from electronic annotation /// 0016020 // membrane // inferred from electronic annotation /// 0016021 // integral to membrane // inferred from electronic annotation	0005215 // transporter activity // inferred from electronic annotation	---	---	NP_248895.1 // span:20-42,73-95,110-132,139-161,189-208,213-235,245-264 // numtm:7	---	This probe set was annotated using the Matching Probes based pipeline to a pseudoCAP identifier using 1 transcripts. // false // Matching Probes // A	PA0204(13)	PA0204 // product= probable permease of ABC transporter; Class 3 gene= function= Membrane proteins ; Transport of small molecules // pseudoCAP // 13 // ---	---	0.198624	1.37006	0.188824	0.707205	-5.25483	-0.0165703	-0.114298	0.910366	0.993503
PA0205_at	P. aeruginosa Genome Array	Pseudomonas aeruginosa	2010-08-10	Exemplar sequence	Pseudomonas Genome Database	PA0205	PA0205 /DEF=probable permease of ABC transporter /FUNCTION=Membrane proteins; Transport of small molecules	PA0205	---	---	---	gb|AE004091|AE004091:233929-234850 (-) // 100.0 //	---	---	---	---	---	---	Q9I6T3	---	---	---	---	---	---	---	---	---	---	0006810 // transport // inferred from electronic annotation	0005886 // plasma membrane // inferred from electronic annotation /// 0016020 // membrane // inferred from electronic annotation /// 0016021 // integral to membrane // inferred from electronic annotation	0005215 // transporter activity // inferred from electronic annotation	---	---	NP_248896.1 // span:20-42,91-113,122-144,173-195,228-250,273-295 // numtm:6	---	This probe set was annotated using the Matching Probes based pipeline to a pseudoCAP identifier using 1 transcripts. // false // Matching Probes // A	PA0205(13)	PA0205 // product= probable permease of ABC transporter; Class 3 gene= function= Membrane proteins ; Transport of small molecules // pseudoCAP // 13 // ---	---	0.126379	0.802154	0.433742	0.849694	-5.83408	0.0914602	0.580518	0.569324	0.985027
PA0206_at	P. aeruginosa Genome Array	Pseudomonas aeruginosa	2010-08-10	Exemplar sequence	Pseudomonas Genome Database	PA0206	PA0206 /DEF=probable ATP-binding component of ABC transporter /FUNCTION=Transport of small molecules	PA0206	---	---	---	gb|AE004091|AE004091:234875-235988 (-) // 100.0 //	---	---	---	---	---	---	Q9I6T2	---	---	---	---	---	---	---	---	---	---	0006810 // transport // inferred from electronic annotation /// 0015846 // polyamine transport // inferred from electronic annotation	0005886 // plasma membrane // inferred from electronic annotation /// 0016020 // membrane // inferred from electronic annotation /// 0043190 // ATP-binding cassette (ABC) transporter complex // inferred from electronic annotation	0000166 // nucleotide binding // inferred from electronic annotation /// 0005215 // transporter activity // inferred from electronic annotation /// 0005524 // ATP binding // inferred from electronic annotation /// 0015417 // polyamine-transporting ATPase activity // inferred from electronic annotation /// 0016787 // hydrolase activity // inferred from electronic annotation /// 0016820 // hydrolas…	---	---	---	---	This probe set was annotated using the Matching Probes based pipeline to a pseudoCAP identifier using 1 transcripts. // false // Matching Probes // A	PA0206(13)	PA0206 // product= probable ATP-binding component of ABC transporter; Class 3 gene= function= Transport of small molecules // pseudoCAP // 13 // ---	---	0.0230782	0.155429	0.878348	0.978362	-6.14136	-0.0670426	-0.451523	0.657427	0.985027
PA0207_at	P. aeruginosa Genome Array	Pseudomonas aeruginosa	2010-08-10	Exemplar sequence	Pseudomonas Genome Database	PA0207	PA0207 /DEF=probable transcriptional regulator /FUNCTION=Transcriptional regulators	PA0207	---	---	---	gb|AE004091|AE004091:236218-237112 (+) // 100.0 //	---	---	---	---	---	---	Q9I6T1	---	---	---	---	---	---	---	---	---	---	0006350 // transcription // inferred from electronic annotation /// 0006355 // regulation of transcription, DNA-dependent // inferred from electronic annotation /// 0045449 // regulation of transcription // inferred from electronic annotation	---	0003677 // DNA binding // inferred from electronic annotation /// 0003700 // transcription factor activity // inferred from electronic annotation	---	---	---	---	This probe set was annotated using the Matching Probes based pipeline to a pseudoCAP identifier using 1 transcripts. // false // Matching Probes // A	PA0207(13)	PA0207 // product= probable transcriptional regulator; Class 3 gene= function= Transcriptional regulators // pseudoCAP // 13 // ---	---	0.317924	1.69103	0.109425	0.658782	-4.82168	-0.119023	-0.633081	0.535263	0.985027
PA0208_mdcA_at	P. aeruginosa Genome Array	Pseudomonas aeruginosa	2010-08-10	Exemplar sequence	Pseudomonas Genome Database	PA0208_mdcA	PA0208 /GENE=mdcA /DEF=malonate decarboxylase alpha subunit /FUNCTION=Carbon compound catabolism	PA0208	---	---	---	gb|AE004091|AE004091:237232-238897 (+) // 100.0 //	malonate decarboxylase alpha subunit	mdcA	---	---	---	---	Q9I6T0	---	---	---	---	---	---	---	---	---	---	---	---	---	---	---	---	---	This probe set was annotated using the Matching Probes based pipeline to a pseudoCAP identifier using 1 transcripts. // false // Matching Probes // A	PA0208(13)	PA0208 // product= malonate decarboxylase alpha subunit; Class 2 gene= mdcA function= Carbon compound catabolism // pseudoCAP // 13 // ---	---	-0.0302264	-0.249062	0.806353	0.961421	-6.12222	-0.25496	-2.10084	0.0511741	0.910787
PA0209_at	P. aeruginosa Genome Array	Pseudomonas aeruginosa	2010-08-10	Exemplar sequence	Pseudomonas Genome Database	PA0209	PA0209 /DEF=conserved hypothetical protein /FUNCTION=Putative enzymes	PA0209	---	---	---	gb|AE004091|AE004091:238896-239778 (+) // 100.0 //	---	---	---	---	---	---	Q9I6S9	---	---	---	---	---	---	---	---	---	---	0006732 // coenzyme metabolic process // inferred from electronic annotation	---	0000166 // nucleotide binding // inferred from electronic annotation /// 0005524 // ATP binding // inferred from electronic annotation /// 0016740 // transferase activity // inferred from electronic annotation /// 0046917 // triphosphoribosyl-dephospho-CoA synthase activity // inferred from electronic annotation	---	---	---	---	This probe set was annotated using the Matching Probes based pipeline to a pseudoCAP identifier using 1 transcripts. // false // Matching Probes // A	PA0209(13)	PA0209 // product= conserved hypothetical protein; Class 4 gene= function= Putative enzymes // pseudoCAP // 13 // ---	---	0.261427	2.31429	0.0336765	0.486989	-3.81677	0.167809	1.48553	0.156055	0.943391
PA0210_mdcC_at	P. aeruginosa Genome Array	Pseudomonas aeruginosa	2010-08-10	Exemplar sequence	Pseudomonas Genome Database	PA0210_mdcC	PA0210 /GENE=mdcC /DEF=malonate decarboxylase delta subunit /FUNCTION=Carbon compound catabolism	PA0210	---	---	---	gb|AE004091|AE004091:239779-240079 (+) // 100.0 //	malonate decarboxylase delta subunit	mdcC	---	---	---	---	Q9I6S8	---	---	---	---	---	---	---	---	---	---	---	0005737 // cytoplasm // inferred from electronic annotation	0000036 // acyl carrier activity // inferred from electronic annotation	---	---	---	---	This probe set was annotated using the Matching Probes based pipeline to a pseudoCAP identifier using 1 transcripts. // false // Matching Probes // A	PA0210(13)	PA0210 // product= malonate decarboxylase delta subunit; Class 2 gene= mdcC function= Carbon compound catabolism // pseudoCAP // 13 // ---	---	-0.214539	-1.69559	0.108542	0.656881	-4.81505	-0.173666	-1.37256	0.188062	0.955249
PA0211_mdcD_at	P. aeruginosa Genome Array	Pseudomonas aeruginosa	2010-08-10	Exemplar sequence	Pseudomonas Genome Database	PA0211_mdcD	PA0211 /GENE=mdcD /DEF=malonate decarboxylase beta subunit /FUNCTION=Carbon compound catabolism	PA0211	---	---	---	gb|AE004091|AE004091:240071-240935 (+) // 100.0 //	malonate decarboxylase beta subunit	mdcD	---	---	---	---	Q9I6S7	---	---	---	---	---	---	---	---	---	---	---	---	0016874 // ligase activity // inferred from electronic annotation	---	---	---	---	This probe set was annotated using the Matching Probes based pipeline to a pseudoCAP identifier using 1 transcripts. // false // Matching Probes // A	PA0211(13)	PA0211 // product= malonate decarboxylase beta subunit; Class 2 gene= mdcD function= Carbon compound catabolism // pseudoCAP // 13 // ---	---	0.208324	2.0637	0.054961	0.538402	-4.24279	0.022907	0.226921	0.823242	0.990426
PA0212_mdcE_at	P. aeruginosa Genome Array	Pseudomonas aeruginosa	2010-08-10	Exemplar sequence	Pseudomonas Genome Database	PA0212_mdcE	PA0212 /GENE=mdcE /DEF=malonate decarboxylase gamma subunit /FUNCTION=Carbon compound catabolism	PA0212	---	---	---	gb|AE004091|AE004091:240931-241738 (+) // 100.0 //	malonate decarboxylase gamma subunit	mdcE	---	---	---	---	Q9I6S6	---	---	---	---	---	---	---	---	---	---	---	---	---	---	---	---	---	This probe set was annotated using the Matching Probes based pipeline to a pseudoCAP identifier using 1 transcripts. // false // Matching Probes // A	PA0212(13)	PA0212 // product= malonate decarboxylase gamma subunit; Class 2 gene= mdcE function= Carbon compound catabolism // pseudoCAP // 13 // ---	---	0.0545118	0.343918	0.735204	0.942705	-6.09389	-0.114385	-0.721662	0.480495	0.982109
PA0213_at	P. aeruginosa Genome Array	Pseudomonas aeruginosa	2010-08-10	Exemplar sequence	Pseudomonas Genome Database	PA0213	PA0213 /DEF=hypothetical protein /FUNCTION=Carbon compound catabolism	PA0213	---	---	---	gb|AE004091|AE004091:241753-242446 (+) // 100.0 //	---	---	---	---	---	---	Q9I6S5	---	---	---	---	---	---	---	---	---	---	---	---	0016740 // transferase activity // inferred from electronic annotation /// 0016779 // nucleotidyltransferase activity // inferred from electronic annotation	---	---	---	---	This probe set was annotated using the Matching Probes based pipeline to a pseudoCAP identifier using 1 transcripts. // false // Matching Probes // A	PA0213(13)	PA0213 // product= hypothetical protein; Class 4 gene= function= Carbon compound catabolism // pseudoCAP // 13 // ---	---	0.0487502	0.385973	0.704395	0.931716	-6.07848	-0.111829	-0.885389	0.38853	0.968306
PA0214_at	P. aeruginosa Genome Array	Pseudomonas aeruginosa	2010-08-10	Exemplar sequence	Pseudomonas Genome Database	PA0214	PA0214 /DEF=probable acyl transferase /FUNCTION=Carbon compound catabolism	PA0214	---	---	---	gb|AE004091|AE004091:242442-243375 (+) // 100.0 //	---	---	---	---	---	---	Q9I6S4	---	---	---	---	---	---	---	---	---	---	0008152 // metabolic process // inferred from electronic annotation	---	0003824 // catalytic activity // inferred from electronic annotation /// 0005488 // binding // inferred from electronic annotation /// 0016740 // transferase activity // inferred from electronic annotation	---	---	---	---	This probe set was annotated using the Matching Probes based pipeline to a pseudoCAP identifier using 1 transcripts. // false // Matching Probes // A	PA0214(13)	PA0214 // product= probable acyl transferase; Class 3 gene= function= Carbon compound catabolism // pseudoCAP // 13 // ---	---	0.159144	1.23473	0.234038	0.741184	-5.41614	0.0121216	0.0940465	0.926192	0.993503
PA0215_at	P. aeruginosa Genome Array	Pseudomonas aeruginosa	2010-08-10	Exemplar sequence	Pseudomonas Genome Database	PA0215	PA0215 /DEF=probable transporter /FUNCTION=Membrane proteins; Transport of small molecules	PA0215	---	---	---	gb|AE004091|AE004091:243431-243836 (+) // 100.0 //	---	---	---	---	---	---	Q9I6S3	---	---	---	---	---	---	---	---	---	---	---	---	---	---	---	NP_248906.1 // span:7-29,33-50,63-80,90-112 // numtm:4	---	This probe set was annotated using the Matching Probes based pipeline to a pseudoCAP identifier using 1 transcripts. // false // Matching Probes // A	PA0215(13)	PA0215 // product= malonate transporter MadL; Class 2 gene= function= Membrane proteins ; Transport of small molecules // pseudoCAP // 13 // ---	---	0.0623418	0.457907	0.652927	0.919396	-6.04807	-0.102695	-0.754308	0.461179	0.976207
PA0216_at	P. aeruginosa Genome Array	Pseudomonas aeruginosa	2010-08-10	Exemplar sequence	Pseudomonas Genome Database	PA0216	PA0216 /DEF=probable transporter /FUNCTION=Membrane proteins; Transport of small molecules	PA0216	---	---	---	gb|AE004091|AE004091:243841-244606 (+) // 100.0 //	---	---	---	---	---	---	Q9I6S2	---	---	---	---	---	---	---	---	---	---	---	---	---	---	---	NP_248907.1 // span:10-32,39-61,76-98,105-127,137-159,164-186,196-218,225-247 // numtm:8	---	This probe set was annotated using the Matching Probes based pipeline to a pseudoCAP identifier using 1 transcripts. // false // Matching Probes // A	PA0216(13)	PA0216 // product= malonate transporter MadM; Class 2 gene= function= Membrane proteins ; Transport of small molecules // pseudoCAP // 13 // ---	---	0.200717	1.66296	0.11499	0.665933	-4.86218	0.0497799	0.412433	0.685273	0.986942
PA0217_at	P. aeruginosa Genome Array	Pseudomonas aeruginosa	2010-08-10	Exemplar sequence	Pseudomonas Genome Database	PA0217	PA0217 /DEF=probable transcriptional regulator /FUNCTION=Transcriptional regulators	PA0217	---	---	---	gb|AE004091|AE004091:244690-245620 (-) // 100.0 //	---	---	---	---	---	---	Q9I6S1	---	---	---	---	---	---	---	---	---	---	0006350 // transcription // inferred from electronic annotation /// 0006355 // regulation of transcription, DNA-dependent // inferred from electronic annotation /// 0045449 // regulation of transcription // inferred from electronic annotation	---	0003677 // DNA binding // inferred from electronic annotation /// 0003700 // transcription factor activity // inferred from electronic annotation	---	---	---	---	This probe set was annotated using the Matching Probes based pipeline to a pseudoCAP identifier using 1 transcripts. // false // Matching Probes // A	PA0217(13)	PA0217 // product= probable transcriptional regulator; Class 3 gene= function= Transcriptional regulators // pseudoCAP // 13 // ---	---	0.0916881	0.81985	0.42386	0.846286	-5.82011	-0.0660583	-0.590676	0.562655	0.985027
PA0218_at	P. aeruginosa Genome Array	Pseudomonas aeruginosa	2010-08-10	Exemplar sequence	Pseudomonas Genome Database	PA0218	PA0218 /DEF=probable transcriptional regulator /FUNCTION=Transcriptional regulators	PA0218	---	---	---	gb|AE004091|AE004091:245948-246869 (-) // 100.0 //	---	---	---	---	---	---	Q9I6S0	---	---	---	---	---	---	---	---	---	---	0006350 // transcription // inferred from electronic annotation /// 0006355 // regulation of transcription, DNA-dependent // inferred from electronic annotation /// 0045449 // regulation of transcription // inferred from electronic annotation	---	0003677 // DNA binding // inferred from electronic annotation /// 0003700 // transcription factor activity // inferred from electronic annotation	---	---	---	---	This probe set was annotated using the Matching Probes based pipeline to a pseudoCAP identifier using 1 transcripts. // false // Matching Probes // A	PA0218(13)	PA0218 // product= probable transcriptional regulator; Class 3 gene= function= Transcriptional regulators // pseudoCAP // 13 // ---	---	0.227537	1.52649	0.145624	0.683	-5.05216	0.0398111	0.267082	0.792679	0.989928
PA0219_at	P. aeruginosa Genome Array	Pseudomonas aeruginosa	2010-08-10	Exemplar sequence	Pseudomonas Genome Database	PA0219	PA0219 /DEF=probable aldehyde dehydrogenase /FUNCTION=Putative enzymes	PA0219	---	---	---	gb|AE004091|AE004091:247219-248710 (+) // 100.0 //	---	---	---	---	---	---	Q9I6R9	---	---	---	---	---	---	---	---	---	---	0008152 // metabolic process // inferred from electronic annotation /// 0055114 // oxidation reduction // inferred from electronic annotation	---	0016491 // oxidoreductase activity // inferred from electronic annotation	---	---	---	---	This probe set was annotated using the Matching Probes based pipeline to a pseudoCAP identifier using 1 transcripts. // false // Matching Probes // A	PA0219(13)	PA0219 // product= probable aldehyde dehydrogenase; Class 3 gene= function= Putative enzymes // pseudoCAP // 13 // ---	---	0.0382996	0.349157	0.731339	0.942118	-6.09207	0.0257706	0.234937	0.817117	0.990426
PA0220_at	P. aeruginosa Genome Array	Pseudomonas aeruginosa	2010-08-10	Exemplar sequence	Pseudomonas Genome Database	PA0220	PA0220 /DEF=probable amino acid permease /FUNCTION=Transport of small molecules	PA0220	---	---	---	gb|AE004091|AE004091:248767-250201 (+) // 100.0 //	---	---	---	---	---	---	Q9I6R8	---	---	---	---	---	---	---	---	---	---	0006810 // transport // inferred from electronic annotation /// 0006865 // amino acid transport // inferred from electronic annotation /// 0055085 // transmembrane transport // inferred from electronic annotation	0016020 // membrane // inferred from electronic annotation /// 0016021 // integral to membrane // inferred from electronic annotation	0015171 // amino acid transmembrane transporter activity // inferred from electronic annotation	---	---	NP_248911.1 // span:13-35,45-67,88-110,125-147,152-174,189-211,232-254,277-299,329-346,356-378,390-412,422-441 // numtm:12	---	This probe set was annotated using the Matching Probes based pipeline to a pseudoCAP identifier using 1 transcripts. // false // Matching Probes // A	PA0220(13)	PA0220 // product= amino acid APC family transporter; Class 1 gene= function= Transport of small molecules // pseudoCAP // 13 // ---	---	0.158592	1.18892	0.251117	0.753891	-5.46762	-0.174552	-1.30857	0.20842	0.961184
PA0221_at	P. aeruginosa Genome Array	Pseudomonas aeruginosa	2010-08-10	Exemplar sequence	Pseudomonas Genome Database	PA0221	PA0221 /DEF=probable aminotransferase /FUNCTION=Putative enzymes	PA0221	---	---	---	gb|AE004091|AE004091:250231-251614 (+) // 100.0 //	---	---	---	---	---	---	Q9I6R7	---	---	---	---	---	---	---	---	---	---	---	---	0003824 // catalytic activity // inferred from electronic annotation /// 0008483 // transaminase activity // inferred from electronic annotation /// 0016740 // transferase activity // inferred from electronic annotation /// 0030170 // pyridoxal phosphate binding // inferred from electronic annotation	---	---	---	---	This probe set was annotated using the Matching Probes based pipeline to a pseudoCAP identifier using 1 transcripts. // false // Matching Probes // A	PA0221(13)	PA0221 // product= probable aminotransferase; Class 3 gene= function= Putative enzymes // pseudoCAP // 13 // ---	---	0.147499	1.49824	0.152752	0.683	-5.08999	0.00585953	0.0595189	0.953246	0.995987
PA0222_at	P. aeruginosa Genome Array	Pseudomonas aeruginosa	2010-08-10	Exemplar sequence	Pseudomonas Genome Database	PA0222	PA0222 /DEF=hypothetical protein /FUNCTION=Hypothetical, unclassified, unknown	PA0222	---	---	---	gb|AE004091|AE004091:251777-252836 (+) // 100.0 //	---	---	---	---	---	---	Q9I6R6	---	---	---	---	---	---	---	---	---	---	0006810 // transport // inferred from electronic annotation	---	0005215 // transporter activity // inferred from electronic annotation	---	---	---	---	This probe set was annotated using the Matching Probes based pipeline to a pseudoCAP identifier using 1 transcripts. // false // Matching Probes // A	PA0222(13)	PA0222 // product= hypothetical protein; Class 4 gene= function= Hypothetical, unclassified, unknown // pseudoCAP // 13 // ---	---	0.117755	0.962443	0.34957	0.816031	-5.69753	-0.0284862	-0.232826	0.818729	0.990426
PA0223_at	P. aeruginosa Genome Array	Pseudomonas aeruginosa	2010-08-10	Exemplar sequence	Pseudomonas Genome Database	PA0223	PA0223 /DEF=probable dihydrodipicolinate synthetase /FUNCTION=Amino acid biosynthesis and metabolism; Cell wall / LPS / capsule	PA0223	---	---	---	gb|AE004091|AE004091:252913-253795 (-) // 100.0 //	---	---	---	---	---	---	Q9I6R5	---	---	---	---	---	---	---	---	---	---	0008152 // metabolic process // inferred from electronic annotation	---	0003824 // catalytic activity // inferred from electronic annotation /// 0016829 // lyase activity // inferred from electronic annotation	---	---	---	---	This probe set was annotated using the Matching Probes based pipeline to a pseudoCAP identifier using 1 transcripts. // false // Matching Probes // A	PA0223(13)	PA0223 // product= probable dihydrodipicolinate synthetase; Class 3 gene= function= Cell wall / LPS / capsule ; Amino acid biosynthesis and metabolism // pseudoCAP // 13 // ---	---	-0.0635529	-0.547921	0.591002	0.899236	-6.00293	-0.0712589	-0.614358	0.547266	0.985027
PA0224_at	P. aeruginosa Genome Array	Pseudomonas aeruginosa	2010-08-10	Exemplar sequence	Pseudomonas Genome Database	PA0224	PA0224 /DEF=probable aldolase /FUNCTION=Putative enzymes	PA0224	---	---	---	gb|AE004091|AE004091:253854-254637 (-) // 100.0 //	---	---	---	---	---	---	Q9I6R4	---	---	---	---	---	---	---	---	---	---	---	---	0046872 // metal ion binding // inferred from electronic annotation	---	---	---	---	This probe set was annotated using the Matching Probes based pipeline to a pseudoCAP identifier using 1 transcripts. // false // Matching Probes // A	PA0224(13)	PA0224 // product= probable aldolase; Class 3 gene= function= Putative enzymes // pseudoCAP // 13 // ---	---	-0.275398	-1.39024	0.182726	0.702955	-5.22964	-0.213275	-1.07663	0.296967	0.962346
PA0225_at	P. aeruginosa Genome Array	Pseudomonas aeruginosa	2010-08-10	Exemplar sequence	Pseudomonas Genome Database	PA0225	PA0225 /DEF=probable transcriptional regulator /FUNCTION=Transcriptional regulators	PA0225	---	---	---	gb|AE004091|AE004091:254791-255331 (+) // 100.0 //	---	---	---	---	---	---	Q9I6R3	---	---	---	---	---	---	---	---	---	---	---	---	0043565 // sequence-specific DNA binding // inferred from electronic annotation	---	---	---	---	This probe set was annotated using the Matching Probes based pipeline to a pseudoCAP identifier using 1 transcripts. // false // Matching Probes // A	PA0225(13)	PA0225 // product= probable transcriptional regulator; Class 3 gene= function= Transcriptional regulators // pseudoCAP // 13 // ---	---	0.0221549	0.118413	0.907154	0.986513	-6.14648	-0.152912	-0.817281	0.425286	0.97461
PA0226_at	P. aeruginosa Genome Array	Pseudomonas aeruginosa	2010-08-10	Exemplar sequence	Pseudomonas Genome Database	PA0226	PA0226 /DEF=probable CoA transferase, subunit A /FUNCTION=Carbon compound catabolism	PA0226	---	---	---	gb|AE004091|AE004091:255481-256333 (+) // 100.0 //	---	---	---	---	---	---	Q9I6R2	---	---	---	---	---	---	---	---	---	---	0008152 // metabolic process // inferred from electronic annotation	---	0008410 // CoA-transferase activity // inferred from electronic annotation /// 0016740 // transferase activity // inferred from electronic annotation	---	---	---	---	This probe set was annotated using the Matching Probes based pipeline to a pseudoCAP identifier using 1 transcripts. // false // Matching Probes // A	PA0226(13)	PA0226 // product= probable CoA transferase, subunit A; Class 3 gene= function= Carbon compound catabolism // pseudoCAP // 13 // ---	---	0.127883	0.941271	0.359997	0.822286	-5.71685	-0.0606407	-0.446341	0.66109	0.985027
PA0227_at	P. aeruginosa Genome Array	Pseudomonas aeruginosa	2010-08-10	Exemplar sequence	Pseudomonas Genome Database	PA0227	PA0227 /DEF=probable CoA transferase, subunit B /FUNCTION=Carbon compound catabolism	PA0227	---	---	---	gb|AE004091|AE004091:256329-257112 (+) // 100.0 //	---	---	---	---	---	---	Q9I6R1	---	---	---	---	---	---	---	---	---	---	0008152 // metabolic process // inferred from electronic annotation	---	0008410 // CoA-transferase activity // inferred from electronic annotation /// 0016740 // transferase activity // inferred from electronic annotation	---	---	---	---	This probe set was annotated using the Matching Probes based pipeline to a pseudoCAP identifier using 1 transcripts. // false // Matching Probes // A	PA0227(13)	PA0227 // product= probable CoA transferase, subunit B; Class 3 gene= function= Carbon compound catabolism // pseudoCAP // 13 // ---	---	0.215204	1.28571	0.216104	0.7307	-5.35697	0.147223	0.879563	0.391589	0.968306
PA0228_pcaF_at	P. aeruginosa Genome Array	Pseudomonas aeruginosa	2010-08-10	Exemplar sequence	Pseudomonas Genome Database	PA0228_pcaF	PA0228 /GENE=pcaF /DEF=beta-ketoadipyl CoA thiolase PcaF /FUNCTION=Carbon compound catabolism; Fatty acid and phospholipid metabolism	PA0228	---	---	---	gb|AE004091|AE004091:257108-258314 (+) // 100.0 //	beta-ketoadipyl CoA thiolase PcaF	pcaF	---	---	---	---	Q9I6R0	---	---	---	---	---	---	---	---	---	---	0008152 // metabolic process // inferred from electronic annotation /// 0019439 // aromatic compound catabolic process // inferred from electronic annotation /// 0019619 // protocatechuate catabolic process // inferred from electronic annotation	---	0003824 // catalytic activity // inferred from electronic annotation /// 0008415 // acyltransferase activity // inferred from electronic annotation /// 0016740 // transferase activity // inferred from electronic annotation /// 0016747 // transferase activity, transferring acyl groups other than amino-acyl groups // inferred from electronic annotation /// 0033812 // 3-oxoadipyl-CoA thiolase activi…	Aromatic compound catabolism // ---	IPR000794 // Beta-ketoacyl synthase // 1.1E-4	---	---	This probe set was annotated using the Matching Probes based pipeline to a pseudoCAP identifier using 1 transcripts. // false // Matching Probes // A	PA0228(13)	PA0228 // product= beta-ketoadipyl CoA thiolase PcaF; Class 2 gene= pcaF function= Fatty acid and phospholipid metabolism ; Carbon compound catabolism // pseudoCAP // 13 // ---	---	0.0622343	0.590531	0.56275	0.889954	-5.97885	0.130996	1.243	0.231053	0.962346
PA0229_pcaT_at	P. aeruginosa Genome Array	Pseudomonas aeruginosa	2010-08-10	Exemplar sequence	Pseudomonas Genome Database	PA0229_pcaT	PA0229 /GENE=pcaT /DEF=dicarboxylic acid transporter PcaT /FUNCTION=Membrane proteins; Transport of small molecules	PA0229	---	---	---	gb|AE004091|AE004091:258463-259762 (+) // 100.0 //	dicarboxylic acid transporter PcaT	pcaT	---	---	---	---	Q9I6Q9	---	---	---	---	---	---	---	---	---	---	0006810 // transport // inferred from electronic annotation /// 0055085 // transmembrane transport // inferred from electronic annotation	0016020 // membrane // inferred from electronic annotation /// 0016021 // integral to membrane // inferred from electronic annotation	0005215 // transporter activity // inferred from electronic annotation	Aromatic compound catabolism // ---	---	NP_248920.1 // span:21-43,58-80,93-115,119-136,156-178,193-210,240-262,277-299,306-324,334-356,368-390,400-419 // numtm:12	---	This probe set was annotated using the Matching Probes based pipeline to a pseudoCAP identifier using 1 transcripts. // false // Matching Probes // A	PA0229(13)	PA0229 // product= dicarboxylic acid transporter PcaT; Class 2 gene= pcaT function= Membrane proteins ; Transport of small molecules // pseudoCAP // 13 // ---	---	-0.0878315	-0.698076	0.494745	0.865134	-5.91045	-0.0270046	-0.21463	0.832658	0.990426
PA0230_pcaB_at	P. aeruginosa Genome Array	Pseudomonas aeruginosa	2010-08-10	Exemplar sequence	Pseudomonas Genome Database	PA0230_pcaB	PA0230 /GENE=pcaB /DEF=3-carboxy-cis,cis-muconate cycloisomerase /FUNCTION=Carbon compound catabolism	PA0230	---	---	---	gb|AE004091|AE004091:259784-261164 (+) // 100.0 //	3-carboxy-cis,cis-muconate cycloisomerase	pcaB	---	---	---	---	Q9I6Q8	---	---	---	---	---	---	---	---	---	---	0019439 // aromatic compound catabolic process // inferred from electronic annotation /// 0019619 // protocatechuate catabolic process // inferred from electronic annotation	0005737 // cytoplasm // inferred from electronic annotation	0003824 // catalytic activity // inferred from electronic annotation /// 0016853 // isomerase activity // inferred from electronic annotation /// 0047472 // 3-carboxy-cis,cis-muconate cycloisomerase activity // inferred from electronic annotation	Aromatic compound catabolism // ---	---	---	---	This probe set was annotated using the Matching Probes based pipeline to a pseudoCAP identifier using 1 transcripts. // false // Matching Probes // A	PA0230(13)	PA0230 // product= 3-carboxy-cis,cis-muconate cycloisomerase; Class 2 gene= pcaB function= Carbon compound catabolism // pseudoCAP // 13 // ---	---	-0.00919084	-0.0744455	0.941541	0.992742	-6.15078	-0.0405153	-0.328173	0.746864	0.987643
PA0231_pcaD_at	P. aeruginosa Genome Array	Pseudomonas aeruginosa	2010-08-10	Exemplar sequence	Pseudomonas Genome Database	PA0231_pcaD	PA0231 /GENE=pcaD /DEF=beta-ketoadipate enol-lactone hydrolase /FUNCTION=Carbon compound catabolism	PA0231	---	---	---	gb|AE004091|AE004091:261179-261971 (+) // 100.0 //	beta-ketoadipate enol-lactone hydrolase	pcaD	---	---	---	---	Q9I6Q7	---	---	---	---	---	---	---	---	---	---	0019614 // catechol catabolic process // inferred from electronic annotation	---	0016787 // hydrolase activity // inferred from electronic annotation /// 0047570 // 3-oxoadipate enol-lactonase activity // inferred from electronic annotation	Aromatic compound catabolism // ---	---	---	---	This probe set was annotated using the Matching Probes based pipeline to a pseudoCAP identifier using 1 transcripts. // false // Matching Probes // A	PA0231(13)	PA0231 // product= beta-ketoadipate enol-lactone hydrolase; Class 2 gene= pcaD function= Carbon compound catabolism // pseudoCAP // 13 // ---	---	0.264774	2.13441	0.0479585	0.524963	-4.12523	0.0445984	0.359519	0.723717	0.987643
PA0232_pcaC_at	P. aeruginosa Genome Array	Pseudomonas aeruginosa	2010-08-10	Exemplar sequence	Pseudomonas Genome Database	PA0232_pcaC	PA0232 /GENE=pcaC /DEF=gamma-carboxymuconolactone decarboxylase /FUNCTION=Carbon compound catabolism	PA0232	---	---	---	gb|AE004091|AE004091:261981-262383 (+) // 100.0 //	gamma-carboxymuconolactone decarboxylase	pcaC	---	---	---	---	Q9I6Q6	EC:4.1.1.44	---	---	---	---	---	---	---	---	---	---	---	---	Aromatic compound catabolism // ---	---	---	---	This probe set was annotated using the Matching Probes based pipeline to a pseudoCAP identifier using 1 transcripts. // false // Matching Probes // A	PA0232(13)	PA0232 // product= gamma-carboxymuconolactone decarboxylase; Class 2 gene= pcaC function= Carbon compound catabolism // pseudoCAP // 13 // ---	---	0.0530914	0.411866	0.685681	0.925014	-6.06812	0.0705403	0.547229	0.591467	0.985027
PA0233_at	P. aeruginosa Genome Array	Pseudomonas aeruginosa	2010-08-10	Exemplar sequence	Pseudomonas Genome Database	PA0233	PA0233 /DEF=probable transcriptional regulator /FUNCTION=Transcriptional regulators	PA0233	---	---	---	gb|AE004091|AE004091:262557-263499 (+) // 100.0 //	---	---	---	---	---	---	Q9I6Q5	---	---	---	---	---	---	---	---	---	---	0006350 // transcription // inferred from electronic annotation /// 0006355 // regulation of transcription, DNA-dependent // inferred from electronic annotation /// 0045449 // regulation of transcription // inferred from electronic annotation	---	0003677 // DNA binding // inferred from electronic annotation /// 0003700 // transcription factor activity // inferred from electronic annotation	---	---	---	---	This probe set was annotated using the Matching Probes based pipeline to a pseudoCAP identifier using 1 transcripts. // false // Matching Probes // A	PA0233(13)	PA0233 // product= probable transcriptional regulator; Class 3 gene= function= Transcriptional regulators // pseudoCAP // 13 // ---	---	0.17955	1.5463	0.140789	0.683	-5.02531	-0.117895	-1.01532	0.324451	0.964639
PA0234_at	P. aeruginosa Genome Array	Pseudomonas aeruginosa	2010-08-10	Exemplar sequence	Pseudomonas Genome Database	PA0234	PA0234 /DEF=hypothetical protein /FUNCTION=Hypothetical, unclassified, unknown	PA0234	---	---	---	gb|AE004091|AE004091:263689-264523 (+) // 100.0 //	---	---	---	---	---	---	Q9I6Q4	---	---	---	---	---	---	---	---	---	---	---	---	---	---	---	---	---	This probe set was annotated using the Matching Probes based pipeline to a pseudoCAP identifier using 1 transcripts. // false // Matching Probes // A	PA0234(13)	PA0234 // product= hypothetical protein; Class 4 gene= function= Hypothetical, unclassified, unknown // pseudoCAP // 13 // ---	---	0.216974	1.07519	0.297596	0.77967	-5.58831	0.254181	1.25956	0.225165	0.962346
PA0235_pcaK_at	P. aeruginosa Genome Array	Pseudomonas aeruginosa	2010-08-10	Exemplar sequence	Pseudomonas Genome Database	PA0235_pcaK	PA0235 /GENE=pcaK /DEF=4-hydroxybenzoate transporter PcaK /FUNCTION=Carbon compound catabolism; Membrane proteins; Transport of small molecules	PA0235	---	---	---	gb|AE004091|AE004091:264964-266311 (-) // 100.0 //	4-hydroxybenzoate transporter PcaK	pcaK	---	---	---	---	Q9I6Q3	---	---	---	---	---	---	---	---	---	---	0006810 // transport // inferred from electronic annotation /// 0055085 // transmembrane transport // inferred from electronic annotation	0005886 // plasma membrane // inferred from electronic annotation /// 0016020 // membrane // inferred from electronic annotation /// 0016021 // integral to membrane // inferred from electronic annotation	0005215 // transporter activity // inferred from electronic annotation	Aromatic compound catabolism // ---	---	NP_248926.1 // span:29-51,66-88,95-117,121-143,152-174,179-201,267-289,299-321,333-355,359-381,394-416,421-443 // numtm:12	---	This probe set was annotated using the Matching Probes based pipeline to a pseudoCAP identifier using 1 transcripts. // false // Matching Probes // A	PA0235(13)	PA0235 // product= 4-hydroxybenzoate transporter PcaK; Class 2 gene= pcaK function= Membrane proteins ; Carbon compound catabolism ; Transport of small molecules // pseudoCAP // 13 // ---	---	0.0846146	0.528313	0.604239	0.903803	-6.01343	-0.0773287	-0.482821	0.635497	0.985027
PA0236_at	P. aeruginosa Genome Array	Pseudomonas aeruginosa	2010-08-10	Exemplar sequence	Pseudomonas Genome Database	PA0236	PA0236 /DEF=probable transcriptional regulator /FUNCTION=Transcriptional regulators	PA0236	---	---	---	gb|AE004091|AE004091:266616-267396 (+) // 100.0 //	---	---	---	---	---	---	Q9I6Q2	---	---	---	---	---	---	---	---	---	---	0006350 // transcription // inferred from electronic annotation /// 0006355 // regulation of transcription, DNA-dependent // inferred from electronic annotation /// 0045449 // regulation of transcription // inferred from electronic annotation	---	0003677 // DNA binding // inferred from electronic annotation	---	---	---	---	This probe set was annotated using the Matching Probes based pipeline to a pseudoCAP identifier using 1 transcripts. // false // Matching Probes // A	PA0236(12)	PA0236 // product= probable transcriptional regulator; Class 3 gene= function= Transcriptional regulators // pseudoCAP // 12 // ---	---	0.0134643	0.102554	0.91954	0.989223	-6.14826	-0.0382876	-0.291627	0.774167	0.988746
PA0237_at	P. aeruginosa Genome Array	Pseudomonas aeruginosa	2010-08-10	Exemplar sequence	Pseudomonas Genome Database	PA0237	PA0237 /DEF=probable oxidoreductase /FUNCTION=Putative enzymes	PA0237	---	---	---	gb|AE004091|AE004091:267638-268682 (+) // 100.0 //	---	---	---	---	---	---	Q9I6Q1	---	---	---	---	---	---	---	---	---	---	0008152 // metabolic process // inferred from electronic annotation /// 0055114 // oxidation reduction // inferred from electronic annotation	---	0003824 // catalytic activity // inferred from electronic annotation /// 0005488 // binding // inferred from electronic annotation /// 0016491 // oxidoreductase activity // inferred from electronic annotation	---	---	---	---	This probe set was annotated using the Matching Probes based pipeline to a pseudoCAP identifier using 1 transcripts. // false // Matching Probes // A	PA0237(13)	PA0237 // product= probable oxidoreductase; Class 3 gene= function= Putative enzymes // pseudoCAP // 13 // ---	---	0.20197	1.78846	0.0918749	0.621269	-4.67751	0.157214	1.39215	0.182158	0.953789
PA0238_at	P. aeruginosa Genome Array	Pseudomonas aeruginosa	2010-08-10	Exemplar sequence	Pseudomonas Genome Database	PA0238	PA0238 /DEF=hypothetical protein /FUNCTION=Hypothetical, unclassified, unknown	PA0238	---	---	---	gb|AE004091|AE004091:268704-269520 (+) // 100.0 //	---	---	---	---	---	---	Q9I6Q0	---	---	---	---	---	---	---	---	---	---	---	---	---	---	---	---	---	This probe set was annotated using the Matching Probes based pipeline to a pseudoCAP identifier using 1 transcripts. // false // Matching Probes // A	PA0238(13)	PA0238 // product= hypothetical protein; Class 4 gene= function= Hypothetical, unclassified, unknown // pseudoCAP // 13 // ---	---	0.292569	2.31009	0.0339589	0.48838	-3.82411	0.222197	1.75444	0.0977018	0.927102
PA0239_at	P. aeruginosa Genome Array	Pseudomonas aeruginosa	2010-08-10	Exemplar sequence	Pseudomonas Genome Database	PA0239	PA0239 /DEF=hypothetical protein /FUNCTION=Hypothetical, unclassified, unknown; Membrane proteins	PA0239	---	---	---	gb|AE004091|AE004091:269669-270548 (+) // 100.0 //	---	---	---	---	---	---	Q9I6P9	---	---	---	---	---	---	---	---	---	---	---	0016020 // membrane // inferred from electronic annotation	---	---	---	NP_248930.1 // span:13-32,47-69,81-103,107-124,131-148,153-175,188-210,214-233,245-267,271-288 // numtm:10	---	This probe set was annotated using the Matching Probes based pipeline to a pseudoCAP identifier using 1 transcripts. // false // Matching Probes // A	PA0239(13)	PA0239 // product= hypothetical protein; Class 4 gene= function= Membrane proteins // pseudoCAP // 13 // ---	---	0.18294	1.43234	0.170518	0.693481	-5.17616	-0.0124715	-0.0976463	0.923377	0.993503
PA0240_at	P. aeruginosa Genome Array	Pseudomonas aeruginosa	2010-08-10	Exemplar sequence	Pseudomonas Genome Database	PA0240	PA0240 /DEF=probable porin /FUNCTION=Membrane proteins; Transport of small molecules	PA0240	---	---	---	gb|AE004091|AE004091:270573-271839 (-) // 100.0 //	---	---	---	---	---	---	Q9I6P8	---	---	---	---	---	---	---	---	---	---	0006810 // transport // inferred from electronic annotation	0016021 // integral to membrane // inferred from electronic annotation	0015288 // porin activity // inferred from electronic annotation	---	---	---	---	This probe set was annotated using the Matching Probes based pipeline to a pseudoCAP identifier using 1 transcripts. // false // Matching Probes // A	PA0240(13)	PA0240 // product= probable porin; Class 3 gene= function= Membrane proteins ; Transport of small molecules // pseudoCAP // 13 // ---	---	-0.254891	-2.16237	0.0454226	0.518533	-4.07815	-0.167367	-1.41985	0.174067	0.951802
PA0241_at	P. aeruginosa Genome Array	Pseudomonas aeruginosa	2010-08-10	Exemplar sequence	Pseudomonas Genome Database	PA0241	PA0241 /DEF=probable MFS transporter /FUNCTION=Membrane proteins; Transport of small molecules	PA0241	---	---	---	gb|AE004091|AE004091:271904-273230 (-) // 100.0 //	---	---	---	---	---	---	Q9I6P7	---	---	---	---	---	---	---	---	---	---	0055085 // transmembrane transport // inferred from electronic annotation	---	---	---	---	NP_248932.1 // span:34-52,67-89,102-124,185-207,250-272,292-314,319-341,346-368,381-403,413-435 // numtm:10	---	This probe set was annotated using the Matching Probes based pipeline to a pseudoCAP identifier using 1 transcripts. // false // Matching Probes // A	PA0241(13)	PA0241 // product= probable major facilitator superfamily (MFS) transporter; Class 3 gene= function= Membrane proteins ; Transport of small molecules // pseudoCAP // 13 // ---	---	0.0686065	0.561151	0.582154	0.897025	-5.99564	-0.00508858	-0.0416209	0.967295	0.996896
PA0242_at	P. aeruginosa Genome Array	Pseudomonas aeruginosa	2010-08-10	Exemplar sequence	Pseudomonas Genome Database	PA0242	PA0242 /DEF=hypothetical protein /FUNCTION=Putative enzymes	PA0242	---	---	---	gb|AE004091|AE004091:273775-275680 (+) // 100.0 //	---	---	---	---	---	---	Q9I6P6	---	---	---	---	---	---	---	---	---	---	0009072 // aromatic amino acid family metabolic process // inferred from electronic annotation	---	0003868 // 4-hydroxyphenylpyruvate dioxygenase activity // inferred from electronic annotation	---	---	---	---	This probe set was annotated using the Matching Probes based pipeline to a pseudoCAP identifier using 1 transcripts. // false // Matching Probes // A	PA0242(13)	PA0242 // product= hypothetical protein; Class 4 gene= function= Putative enzymes // pseudoCAP // 13 // ---	---	0.276276	1.67286	0.113001	0.664047	-4.84795	0.0725611	0.439359	0.666039	0.986942
PA0243_at	P. aeruginosa Genome Array	Pseudomonas aeruginosa	2010-08-10	Exemplar sequence	Pseudomonas Genome Database	PA0243	PA0243 /DEF=probable transcriptional regulator /FUNCTION=Transcriptional regulators	PA0243	---	---	---	gb|AE004091|AE004091:275772-276441 (+) // 100.0 //	---	---	---	---	---	---	Q9I6P5	---	---	---	---	---	---	---	---	---	---	0006350 // transcription // inferred from electronic annotation /// 0006355 // regulation of transcription, DNA-dependent // inferred from electronic annotation /// 0045449 // regulation of transcription // inferred from electronic annotation	---	0003677 // DNA binding // inferred from electronic annotation /// 0003700 // transcription factor activity // inferred from electronic annotation /// 0030528 // transcription regulator activity // inferred from electronic annotation	---	---	---	---	This probe set was annotated using the Matching Probes based pipeline to a pseudoCAP identifier using 1 transcripts. // false // Matching Probes // A	PA0243(13)	PA0243 // product= probable transcriptional regulator; Class 3 gene= function= Transcriptional regulators // pseudoCAP // 13 // ---	---	-0.186895	-1.38244	0.185065	0.705498	-5.23942	-0.0443841	-0.328305	0.746766	0.987643
PA0244_at	P. aeruginosa Genome Array	Pseudomonas aeruginosa	2010-08-10	Exemplar sequence	Pseudomonas Genome Database	PA0244	PA0244 /DEF=hypothetical protein /FUNCTION=Putative enzymes	PA0244	---	---	---	gb|AE004091|AE004091:276480-277335 (-) // 100.0 //	---	---	---	---	---	---	Q9I6P4	---	---	---	---	---	---	---	---	---	---	0008152 // metabolic process // inferred from electronic annotation	---	0003824 // catalytic activity // inferred from electronic annotation /// 0005488 // binding // inferred from electronic annotation	---	---	---	---	This probe set was annotated using the Matching Probes based pipeline to a pseudoCAP identifier using 1 transcripts. // false // Matching Probes // A	PA0244(13)	PA0244 // product= hypothetical protein; Class 4 gene= function= Putative enzymes // pseudoCAP // 13 // ---	---	0.155946	0.801014	0.434383	0.849694	-5.83496	0.152894	0.785333	0.443269	0.97461
PA0245_aroQ2_at	P. aeruginosa Genome Array	Pseudomonas aeruginosa	2010-08-10	Exemplar sequence	Pseudomonas Genome Database	PA0245_aroQ2	PA0245 /GENE=aroQ2 /DEF=3-dehydroquinate dehydratase /FUNCTION=Amino acid biosynthesis and metabolism	PA0245	---	---	---	gb|AE004091|AE004091:277331-277778 (-) // 100.0 //	3-dehydroquinate dehydratase	aroQ2	---	---	---	---	Q9I6P3	EC:4.2.1.10	---	---	---	---	---	---	---	---	---	0008652 // cellular amino acid biosynthetic process // inferred from electronic annotation /// 0009073 // aromatic amino acid family biosynthetic process // inferred from electronic annotation	---	0003855 // 3-dehydroquinate dehydratase activity // inferred from electronic annotation /// 0016829 // lyase activity // inferred from electronic annotation	Phenylalanine, tyrosine and tryptophan biosynthesis // ---	---	---	---	This probe set was annotated using the Matching Probes based pipeline to a pseudoCAP identifier using 1 transcripts. // false // Matching Probes // A	PA0245(13)	PA0245 // product= 3-dehydroquinate dehydratase; Class 2 gene= aroQ2 function= Amino acid biosynthesis and metabolism // pseudoCAP // 13 // ---	---	-0.0358242	-0.271958	0.788991	0.958842	-6.11621	0.0145903	0.110761	0.913127	0.993503
PA0246_at	P. aeruginosa Genome Array	Pseudomonas aeruginosa	2010-08-10	Exemplar sequence	Pseudomonas Genome Database	PA0246	PA0246 /DEF=probable MFS transporter /FUNCTION=Membrane proteins; Transport of small molecules	PA0246	---	---	---	gb|AE004091|AE004091:277894-279400 (-) // 100.0 //	---	---	---	---	---	---	Q9I6P2	---	---	---	---	---	---	---	---	---	---	0006810 // transport // inferred from electronic annotation /// 0015904 // tetracycline transport // inferred from electronic annotation /// 0046677 // response to antibiotic // inferred from electronic annotation /// 0055085 // transmembrane transport // inferred from electronic annotation	0016020 // membrane // inferred from electronic annotation /// 0016021 // integral to membrane // inferred from electronic annotation	0015520 // tetracycline:hydrogen antiporter activity // inferred from electronic annotation	---	IPR005828 // General substrate transporter // 5.0E-10	NP_248937.1 // span:12-34,49-71,78-100,104-126,139-161,166-188,201-221,231-248,269-291,306-328,335-355,365-387,400-422,465-484 // numtm:14	---	This probe set was annotated using the Matching Probes based pipeline to a pseudoCAP identifier using 1 transcripts. // false // Matching Probes // A	PA0246(13)	PA0246 // product= probable major facilitator superfamily (MFS) transporter; Class 3 gene= function= Membrane proteins ; Transport of small molecules // pseudoCAP // 13 // ---	---	0.153967	0.863395	0.400163	0.833884	-5.78457	-0.216733	-1.21537	0.241146	0.962346
PA0247_pobA_at	P. aeruginosa Genome Array	Pseudomonas aeruginosa	2010-08-10	Exemplar sequence	Pseudomonas Genome Database	PA0247_pobA	PA0247 /GENE=pobA /DEF=p-hydroxybenzoate hydroxylase /FUNCTION=Carbon compound catabolism	PA0247	---	---	---	gb|AE004091|AE004091:279574-280759 (-) // 100.0 //	p-hydroxybenzoate hydroxylase	pobA	---	---	---	---	P20586	EC:1.14.13.2	---	---	---	---	---	---	---	---	---	0008152 // metabolic process // inferred from electronic annotation /// 0019439 // aromatic compound catabolic process // inferred from electronic annotation /// 0043639 // benzoate catabolic process // inferred from electronic annotation /// 0055114 // oxidation reduction // inferred from electronic annotation	---	0004497 // monooxygenase activity // inferred from electronic annotation /// 0016491 // oxidoreductase activity // inferred from electronic annotation /// 0018659 // 4-hydroxybenzoate 3-monooxygenase activity // inferred from electronic annotation /// 0050660 // FAD binding // inferred from electronic annotation	Aromatic compound catabolism // ---	---	---	---	This probe set was annotated using the Matching Probes based pipeline to a pseudoCAP identifier using 1 transcripts. // false // Matching Probes // A	PA0247(13)	PA0247 // product= p-hydroxybenzoate hydroxylase; Class 1 gene= pobA function= Carbon compound catabolism // pseudoCAP // 13 // ---	---	0.0314475	0.216099	0.831531	0.969572	-6.12996	0.070438	0.48403	0.634657	0.985027
PA0248_at	P. aeruginosa Genome Array	Pseudomonas aeruginosa	2010-08-10	Exemplar sequence	Pseudomonas Genome Database	PA0248	PA0248 /DEF=probable transcriptional regulator /FUNCTION=Transcriptional regulators	PA0248	---	---	---	gb|AE004091|AE004091:280936-281803 (+) // 100.0 //	---	---	---	---	---	---	Q9I6P1	---	---	---	---	---	---	---	---	---	---	0006350 // transcription // inferred from electronic annotation /// 0006355 // regulation of transcription, DNA-dependent // inferred from electronic annotation /// 0045449 // regulation of transcription // inferred from electronic annotation	0005622 // intracellular // inferred from electronic annotation	0003677 // DNA binding // inferred from electronic annotation /// 0003700 // transcription factor activity // inferred from electronic annotation /// 0043565 // sequence-specific DNA binding // inferred from electronic annotation	---	---	---	---	This probe set was annotated using the Matching Probes based pipeline to a pseudoCAP identifier using 1 transcripts. // false // Matching Probes // A	PA0248(13)	PA0248 // product= probable transcriptional regulator; Class 3 gene= function= Transcriptional regulators // pseudoCAP // 13 // ---	---	0.0210318	0.178091	0.860796	0.975277	-6.13753	0.159289	1.34881	0.195422	0.958128
PA0249_at	P. aeruginosa Genome Array	Pseudomonas aeruginosa	2010-08-10	Exemplar sequence	Pseudomonas Genome Database	PA0249	PA0249 /DEF=probable acetyltransferase /FUNCTION=Putative enzymes	PA0249	---	---	---	gb|AE004091|AE004091:281799-282246 (-) // 100.0 //	---	---	---	---	---	---	Q9I6P0	---	---	---	---	---	---	---	---	---	---	0008152 // metabolic process // inferred from electronic annotation	---	0008080 // N-acetyltransferase activity // inferred from electronic annotation /// 0016740 // transferase activity // inferred from electronic annotation	---	---	---	---	This probe set was annotated using the Matching Probes based pipeline to a pseudoCAP identifier using 1 transcripts. // false // Matching Probes // A	PA0249(13)	PA0249 // product= probable acetyltransferase; Class 3 gene= function= Putative enzymes // pseudoCAP // 13 // ---	---	0.0785114	0.594223	0.560335	0.889954	-5.97669	-0.124795	-0.944528	0.358379	0.966977
PA0250_at	P. aeruginosa Genome Array	Pseudomonas aeruginosa	2010-08-10	Exemplar sequence	Pseudomonas Genome Database	PA0250	PA0250 /DEF=conserved hypothetical protein /FUNCTION=Hypothetical, unclassified, unknown	PA0250	---	---	---	gb|AE004091|AE004091:282323-282758 (-) // 100.0 //	---	---	---	---	---	---	Q9I6N9	---	---	---	---	---	---	---	---	---	---	---	---	---	---	---	---	---	This probe set was annotated using the Matching Probes based pipeline to a pseudoCAP identifier using 1 transcripts. // false // Matching Probes // A	PA0250(13)	PA0250 // product= conserved hypothetical protein; Class 4 gene= function= Hypothetical, unclassified, unknown // pseudoCAP // 13 // ---	---	0.0534811	0.258974	0.798824	0.960414	-6.11968	0.3901	1.889	0.076403	0.927102
PA0251_at	P. aeruginosa Genome Array	Pseudomonas aeruginosa	2010-08-10	Exemplar sequence	Pseudomonas Genome Database	PA0251	PA0251 /DEF=hypothetical protein /FUNCTION=Hypothetical, unclassified, unknown	PA0251	---	---	---	gb|AE004091|AE004091:282912-283554 (-) // 100.0 //	---	---	---	---	---	---	Q9I6N8	---	---	---	---	---	---	---	---	---	---	---	---	---	---	---	---	---	This probe set was annotated using the Matching Probes based pipeline to a pseudoCAP identifier using 1 transcripts. // false // Matching Probes // A	PA0251(12)	PA0251 // product= hypothetical protein; Class 4 gene= function= Hypothetical, unclassified, unknown // pseudoCAP // 12 // ---	---	0.106247	0.72501	0.478492	0.859576	-5.89164	0.0949476	0.647905	0.525863	0.985027
PA0252_at	P. aeruginosa Genome Array	Pseudomonas aeruginosa	2010-08-10	Exemplar sequence	Pseudomonas Genome Database	PA0252	PA0252 /DEF=hypothetical protein /FUNCTION=Hypothetical, unclassified, unknown	PA0252	---	---	---	gb|AE004091|AE004091:283818-284106 (-) // 100.0 //	---	---	---	---	---	---	Q9I6N7	---	---	---	---	---	---	---	---	---	---	---	---	---	---	---	---	---	This probe set was annotated using the Matching Probes based pipeline to a pseudoCAP identifier using 1 transcripts. // false // Matching Probes // A	PA0252(13)	PA0252 // product= hypothetical protein; Class 4 gene= function= Hypothetical, unclassified, unknown // pseudoCAP // 13 // ---	---	-0.521678	-2.73937	0.0141488	0.407242	-3.04399	-0.2317	-1.21667	0.240662	0.962346
PA0253_at	P. aeruginosa Genome Array	Pseudomonas aeruginosa	2010-08-10	Exemplar sequence	Pseudomonas Genome Database	PA0253	PA0253 /DEF=probable transcriptional regulator /FUNCTION=Transcriptional regulators	PA0253	---	---	---	gb|AE004091|AE004091:284197-284674 (-) // 100.0 //	---	---	---	---	---	---	Q9I6N6	---	---	---	---	---	---	---	---	---	---	0006350 // transcription // inferred from electronic annotation /// 0006355 // regulation of transcription, DNA-dependent // inferred from electronic annotation /// 0045449 // regulation of transcription // inferred from electronic annotation	0005622 // intracellular // inferred from electronic annotation	0003677 // DNA binding // inferred from electronic annotation /// 0003700 // transcription factor activity // inferred from electronic annotation	---	---	---	---	This probe set was annotated using the Matching Probes based pipeline to a pseudoCAP identifier using 1 transcripts. // false // Matching Probes // A	PA0253(13)	PA0253 // product= probable transcriptional regulator; Class 3 gene= function= Transcriptional regulators // pseudoCAP // 13 // ---	---	-0.00890159	-0.0627103	0.950742	0.99307	-6.15159	-0.16057	-1.13119	0.273975	0.962346
PA0254_at	P. aeruginosa Genome Array	Pseudomonas aeruginosa	2010-08-10	Exemplar sequence	Pseudomonas Genome Database	PA0254	PA0254 /DEF=conserved hypothetical protein /FUNCTION=Hypothetical, unclassified, unknown	PA0254	---	---	---	gb|AE004091|AE004091:284714-286205 (-) // 100.0 //	---	---	---	---	---	---	Q9I6N5	---	---	---	---	---	---	---	---	---	---	---	---	---	---	---	---	---	This probe set was annotated using the Matching Probes based pipeline to a pseudoCAP identifier using 1 transcripts. // false // Matching Probes // A	PA0254(13)	PA0254 // product= conserved hypothetical protein; Class 4 gene= function= Hypothetical, unclassified, unknown // pseudoCAP // 13 // ---	---	-0.0605412	-0.502581	0.621828	0.908696	-6.02665	0.0872046	0.723926	0.47914	0.982109
PA0255_at	P. aeruginosa Genome Array	Pseudomonas aeruginosa	2010-08-10	Exemplar sequence	Pseudomonas Genome Database	PA0255	PA0255 /DEF=conserved hypothetical protein /FUNCTION=Hypothetical, unclassified, unknown	PA0255	---	---	---	gb|AE004091|AE004091:286338-287025 (-) // 100.0 //	---	---	---	---	---	---	Q9I6N4	---	---	---	---	---	---	---	---	---	---	---	---	---	---	---	NP_248946.1 // span:20-42,66-88,95-114,134-156,169-191,195-217 // numtm:6	---	This probe set was annotated using the Matching Probes based pipeline to a pseudoCAP identifier using 1 transcripts. // false // Matching Probes // A	PA0255(13)	PA0255 // product= conserved hypothetical protein; Class 4 gene= function= Hypothetical, unclassified, unknown // pseudoCAP // 13 // ---	---	0.160537	1.41676	0.174955	0.696984	-5.19609	0.00803677	0.0709258	0.9443	0.995492
PA0256_at	P. aeruginosa Genome Array	Pseudomonas aeruginosa	2010-08-10	Exemplar sequence	Pseudomonas Genome Database	PA0256	PA0256 /DEF=hypothetical protein /FUNCTION=Hypothetical, unclassified, unknown	PA0256	---	---	---	gb|AE004091|AE004091:287188-288121 (-) // 100.0 //	---	---	---	---	---	---	Q9I6N3	---	---	---	---	---	---	---	---	---	---	---	---	---	---	---	---	---	This probe set was annotated using the Matching Probes based pipeline to a pseudoCAP identifier using 1 transcripts. // false // Matching Probes // A	PA0256(13)	PA0256 // product= hypothetical protein; Class 4 gene= function= Hypothetical, unclassified, unknown // pseudoCAP // 13 // ---	---	-0.151675	-1.231	0.235395	0.7415	-5.42039	-0.0452567	-0.367305	0.718009	0.987643
PA0257_at	P. aeruginosa Genome Array	Pseudomonas aeruginosa	2010-08-10	Exemplar sequence	Pseudomonas Genome Database	PA0257	PA0257 /DEF=hypothetical protein /FUNCTION=Related to phage, transposon, or plasmid	PA0257	---	---	---	gb|AE004091|AE004091:288384-289176 (-) // 100.0 //	---	---	---	---	---	---	Q9I6N2	---	---	---	---	---	---	---	---	---	---	0015074 // DNA integration // inferred from electronic annotation	---	0003676 // nucleic acid binding // inferred from electronic annotation /// 0003677 // DNA binding // inferred from electronic annotation	---	---	---	---	This probe set was annotated using the Matching Probes based pipeline to a pseudoCAP identifier using 1 transcripts. // false // Matching Probes // A	PA0257(13)	PA0257 // product= hypothetical protein; Class 4 gene= function= Related to phage, transposon, or plasmid // pseudoCAP // 13 // ---	---	0.103874	0.76627	0.454222	0.851576	-5.86152	-0.0752731	-0.555282	0.586071	0.985027
PA0258_at	P. aeruginosa Genome Array	Pseudomonas aeruginosa	2010-08-10	Exemplar sequence	Pseudomonas Genome Database	PA0258	PA0258 /DEF=hypothetical protein /FUNCTION=Hypothetical, unclassified, unknown	PA0258	---	---	---	gb|AE004091|AE004091:289205-289391 (-) // 100.0 //	---	---	---	---	---	---	Q9I6N1	---	---	---	---	---	---	---	---	---	---	---	---	---	---	---	---	---	This probe set was annotated using the Matching Probes based pipeline to a pseudoCAP identifier using 1 transcripts. // false // Matching Probes // A	PA0258(13)	PA0258 // product= hypothetical protein; Class 4 gene= function= Hypothetical, unclassified, unknown // pseudoCAP // 13 // ---	---	-0.185124	-1.82715	0.085621	0.619833	-4.61877	-0.182904	-1.80525	0.0891146	0.927102
PA0259_at	P. aeruginosa Genome Array	Pseudomonas aeruginosa	2010-08-10	Exemplar sequence	Pseudomonas Genome Database	PA0259	PA0259 /DEF=hypothetical protein /FUNCTION=Hypothetical, unclassified, unknown	PA0259	---	---	---	gb|AE004091|AE004091:289562-291005 (-) // 100.0 //	---	---	---	---	---	---	Q9I6N0	---	---	---	---	---	---	---	---	---	---	---	---	---	---	---	---	---	This probe set was annotated using the Matching Probes based pipeline to a pseudoCAP identifier using 1 transcripts. // false // Matching Probes // A	PA0259(12)	PA0259 // product= hypothetical protein; Class 4 gene= function= Hypothetical, unclassified, unknown // pseudoCAP // 12 // ---	---	0.00920103	0.0744184	0.941562	0.992742	-6.15078	-0.0323953	-0.262015	0.796518	0.989928
PA0260_at	P. aeruginosa Genome Array	Pseudomonas aeruginosa	2010-08-10	Exemplar sequence	Pseudomonas Genome Database	PA0260	PA0260 /DEF=hypothetical protein /FUNCTION=Membrane proteins; Hypothetical, unclassified, unknown	PA0260	---	---	---	gb|AE004091|AE004091:291154-293305 (-) // 100.0 //	---	---	---	---	---	---	Q9I6M9	---	---	---	---	---	---	---	---	---	---	---	---	---	---	---	---	---	This probe set was annotated using the Matching Probes based pipeline to a pseudoCAP identifier using 1 transcripts. // false // Matching Probes // A	PA0260(13)	PA0260 // product= hypothetical protein; Class 4 gene= function= Hypothetical, unclassified, unknown ; Membrane proteins // pseudoCAP // 13 // ---	---	0.038018	0.342073	0.736567	0.942705	-6.09453	0.0357418	0.321592	0.751756	0.987643
PA0261_at	P. aeruginosa Genome Array	Pseudomonas aeruginosa	2010-08-10	Exemplar sequence	Pseudomonas Genome Database	PA0261	PA0261 /DEF=hypothetical protein /FUNCTION=Hypothetical, unclassified, unknown	PA0261	---	---	---	gb|AE004091|AE004091:293301-293799 (-) // 100.0 //	---	---	---	---	---	---	Q9I6M8	---	---	---	---	---	---	---	---	---	---	---	---	---	---	---	---	---	This probe set was annotated using the Matching Probes based pipeline to a pseudoCAP identifier using 1 transcripts. // false // Matching Probes // A	PA0261(13)	PA0261 // product= hypothetical protein; Class 4 gene= function= Hypothetical, unclassified, unknown // pseudoCAP // 13 // ---	---	-0.0626641	-0.362319	0.721662	0.938877	-6.08736	-0.0319736	-0.184869	0.85556	0.990426
PA0262_at	P. aeruginosa Genome Array	Pseudomonas aeruginosa	2010-08-10	Exemplar sequence	Pseudomonas Genome Database	PA0262	PA0262 /DEF=conserved hypothetical protein /FUNCTION=Hypothetical, unclassified, unknown	PA0262	---	---	---	gb|AE004091|AE004091:293802-296862 (-) // 100.0 //	---	---	---	---	---	---	Q9I6M7	---	---	---	---	---	---	---	---	---	---	---	---	---	---	---	---	---	This probe set was annotated using the Matching Probes based pipeline to a pseudoCAP identifier using 1 transcripts. // false // Matching Probes // A	PA0262(13)	PA0262 // product= conserved hypothetical protein; Class 4 gene= function= Hypothetical, unclassified, unknown // pseudoCAP // 13 // ---	---	0.00820122	0.0538505	0.957694	0.994368	-6.15211	-0.0159819	-0.104939	0.917675	0.993503
PA0263_hcpC_s_at	P. aeruginosa Genome Array	Pseudomonas aeruginosa	2010-08-10	Exemplar sequence	Pseudomonas Genome Database	PA0263_hcpC	PA0263 /GENE=hcpC /DEF=secreted protein Hcp /FUNCTION=Secreted Factors (toxins, enzymes, alginate)	PA0263	---	---	---	gb|AE004091|AE004091:297043-297562 (-) // 100.0 // /// gb|AE004091|AE004091:1644207-1644726 (-) // 99.61 // /// gb|AE004091|AE004091:5932885-5933395 (-) // 97.3 //	secreted protein Hcp /// secreted protein Hcp /// secreted protein Hcp	hcpA /// hcpB /// hcpC	---	---	---	---	Q9HI36	---	---	---	---	---	---	---	---	---	---	---	0005576 // extracellular region // inferred from electronic annotation	---	---	---	---	---	This probe set was annotated using the Matching Probes based pipeline to a pseudoCAP identifier using 1 transcripts. // false // Matching Probes // A	PA0263(13),PA1512(13),PA5267(13)	PA0263 // product= secreted protein Hcp; Class 2 gene= hcpC function= Secreted Factors (toxins, enzymes, alginate) // pseudoCAP // 13 // --- /// PA1512 // product= secreted protein Hcp; Class 2 gene= hcpA function= Secreted Factors (toxins, enzymes, alginate) // pseudoCAP // 13 // --- /// PA5267 // product= secreted protein Hcp; Class 2 gene= hcpB function= Secreted Factors (toxins, enzymes, algi…	---	-0.234474	-0.572963	0.574311	0.893815	-5.98899	0.121359	0.296553	0.770468	0.988423
PA0264_at	P. aeruginosa Genome Array	Pseudomonas aeruginosa	2010-08-10	Exemplar sequence	Pseudomonas Genome Database	PA0264	PA0264 /DEF=hypothetical protein /FUNCTION=Hypothetical, unclassified, unknown	PA0264	---	---	---	gb|AE004091|AE004091:299081-299498 (-) // 100.0 //	---	---	---	---	---	---	Q9I6M6	---	---	---	---	---	---	---	---	---	---	---	---	---	---	---	---	---	This probe set was annotated using the Matching Probes based pipeline to a pseudoCAP identifier using 1 transcripts. // false // Matching Probes // A	PA0264(13)	PA0264 // product= hypothetical protein; Class 4 gene= function= Hypothetical, unclassified, unknown // pseudoCAP // 13 // ---	---	-0.8199	-3.53636	0.00259827	0.228803	-1.49644	0.000539517	0.00232702	0.998171	0.99938
PA0265_gabD_at	P. aeruginosa Genome Array	Pseudomonas aeruginosa	2010-08-10	Exemplar sequence	Pseudomonas Genome Database	PA0265_gabD	PA0265 /GENE=gabD /DEF=succinate-semialdehyde dehydrogenase /FUNCTION=Amino acid biosynthesis and metabolism; Carbon compound catabolism; Central intermediary metabolism	PA0265	---	---	---	gb|AE004091|AE004091:299522-300974 (+) // 100.0 //	succinate-semialdehyde dehydrogenase	gabD	---	---	---	---	Q9I6M5	EC:1.2.1.16	---	---	---	---	---	---	---	---	---	0008152 // metabolic process // inferred from electronic annotation /// 0055114 // oxidation reduction // inferred from electronic annotation	---	0016491 // oxidoreductase activity // inferred from electronic annotation /// 0016620 // oxidoreductase activity, acting on the aldehyde or oxo group of donors, NAD or NADP as acceptor // inferred from electronic annotation	Butanoate metabolism // --- /// Glutamate metabolism // --- /// Tyrosine metabolism // ---	---	---	---	This probe set was annotated using the Matching Probes based pipeline to a pseudoCAP identifier using 1 transcripts. // false // Matching Probes // A	PA0265(13)	PA0265 // product= succinate-semialdehyde dehydrogenase; Class 2 gene= gabD function= Central intermediary metabolism ; Amino acid biosynthesis and metabolism ; Carbon compound catabolism // pseudoCAP // 13 // ---	---	0.036724	0.256809	0.800467	0.960414	-6.12025	-0.211032	-1.47573	0.158639	0.943391
PA0266_gabT_at	P. aeruginosa Genome Array	Pseudomonas aeruginosa	2010-08-10	Exemplar sequence	Pseudomonas Genome Database	PA0266_gabT	PA0266 /GENE=gabT /DEF=4-aminobutyrate aminotransferase /FUNCTION=Amino acid biosynthesis and metabolism; Carbon compound catabolism; Central intermediary metabolism	PA0266	---	---	---	gb|AE004091|AE004091:301218-302499 (+) // 100.0 //	4-aminobutyrate aminotransferase	gabT	---	---	---	---	Q9I6M4	EC:2.6.1.19	---	---	---	---	---	---	---	---	---	0009448 // gamma-aminobutyric acid metabolic process // inferred from electronic annotation	---	0003824 // catalytic activity // inferred from electronic annotation /// 0003867 // 4-aminobutyrate transaminase activity // inferred from electronic annotation /// 0008483 // transaminase activity // inferred from electronic annotation /// 0016740 // transferase activity // inferred from electronic annotation /// 0030170 // pyridoxal phosphate binding // inferred from electronic annotation	Alanine and Aspartate metabolism // --- /// Beta-Alanine metabolism // --- /// Butanoate metabolism // --- /// Glutamate metabolism // --- /// Propanoate metabolism // ---	IPR004839 // Aminotransferase, class I and II // 1.9E-4	---	---	This probe set was annotated using the Matching Probes based pipeline to a pseudoCAP identifier using 1 transcripts. // false // Matching Probes // A	PA0266(13)	PA0266 // product= 4-aminobutyrate aminotransferase; Class 2 gene= gabT function= Central intermediary metabolism ; Amino acid biosynthesis and metabolism ; Carbon compound catabolism // pseudoCAP // 13 // ---	---	0.0103956	0.0752387	0.94092	0.992742	-6.15072	-0.0268403	-0.194258	0.84832	0.990426
PA0267_at	P. aeruginosa Genome Array	Pseudomonas aeruginosa	2010-08-10	Exemplar sequence	Pseudomonas Genome Database	PA0267	PA0267 /DEF=hypothetical protein /FUNCTION=Hypothetical, unclassified, unknown	PA0267	---	---	---	gb|AE004091|AE004091:302824-304024 (+) // 100.0 //	---	---	---	---	---	---	Q9I6M3	---	---	---	---	---	---	---	---	---	---	0000160 // two-component signal transduction system (phosphorelay) // inferred from electronic annotation /// 0006355 // regulation of transcription, DNA-dependent // inferred from electronic annotation	---	0000156 // two-component response regulator activity // inferred from electronic annotation	---	---	---	---	This probe set was annotated using the Matching Probes based pipeline to a pseudoCAP identifier using 1 transcripts. // false // Matching Probes // A	PA0267(13)	PA0267 // product= hypothetical protein; Class 4 gene= function= Hypothetical, unclassified, unknown // pseudoCAP // 13 // ---	---	0.133449	0.950333	0.355508	0.819975	-5.70863	0.0353336	0.251622	0.804406	0.99014
PA0268_at	P. aeruginosa Genome Array	Pseudomonas aeruginosa	2010-08-10	Exemplar sequence	Pseudomonas Genome Database	PA0268	PA0268 /DEF=probable transcriptional regulator /FUNCTION=Transcriptional regulators	PA0268	---	---	---	gb|AE004091|AE004091:304177-305599 (-) // 100.0 //	---	---	---	---	---	---	Q9I6M2	---	---	---	---	---	---	---	---	---	---	0006350 // transcription // inferred from electronic annotation /// 0006355 // regulation of transcription, DNA-dependent // inferred from electronic annotation /// 0009058 // biosynthetic process // inferred from electronic annotation /// 0045449 // regulation of transcription // inferred from electronic annotation	0005622 // intracellular // inferred from electronic annotation	0003677 // DNA binding // inferred from electronic annotation /// 0003700 // transcription factor activity // inferred from electronic annotation /// 0003824 // catalytic activity // inferred from electronic annotation /// 0016769 // transferase activity, transferring nitrogenous groups // inferred from electronic annotation /// 0030170 // pyridoxal phosphate binding // inferred from electronic a…	---	---	---	---	This probe set was annotated using the Matching Probes based pipeline to a pseudoCAP identifier using 1 transcripts. // false // Matching Probes // A	PA0268(13)	PA0268 // product= probable transcriptional regulator; Class 3 gene= function= Transcriptional regulators // pseudoCAP // 13 // ---	---	0.0941019	0.557179	0.584804	0.89876	-5.99785	-0.0646201	-0.382617	0.706834	0.987643
PA0269_at	P. aeruginosa Genome Array	Pseudomonas aeruginosa	2010-08-10	Exemplar sequence	Pseudomonas Genome Database	PA0269	PA0269 /DEF=conserved hypothetical protein /FUNCTION=Hypothetical, unclassified, unknown	PA0269	---	---	---	gb|AE004091|AE004091:305725-306163 (+) // 100.0 //	---	---	---	---	---	---	Q9I6M1	---	---	---	---	---	---	---	---	---	---	---	---	---	---	---	---	---	This probe set was annotated using the Matching Probes based pipeline to a pseudoCAP identifier using 1 transcripts. // false // Matching Probes // A	PA0269(13)	PA0269 // product= conserved hypothetical protein; Class 4 gene= function= Hypothetical, unclassified, unknown // pseudoCAP // 13 // ---	---	-0.143986	-0.974016	0.343961	0.814909	-5.68681	-0.164711	-1.11422	0.280982	0.962346
PA0270_at	P. aeruginosa Genome Array	Pseudomonas aeruginosa	2010-08-10	Exemplar sequence	Pseudomonas Genome Database	PA0270	PA0270 /DEF=hypothetical protein /FUNCTION=Hypothetical, unclassified, unknown	PA0270	---	---	---	gb|AE004091|AE004091:306174-306582 (+) // 100.0 //	---	---	---	---	---	---	Q9I6M0	---	---	---	---	---	---	---	---	---	---	---	---	---	---	---	---	---	This probe set was annotated using the Matching Probes based pipeline to a pseudoCAP identifier using 1 transcripts. // false // Matching Probes // A	PA0270(13)	PA0270 // product= hypothetical protein; Class 4 gene= function= Hypothetical, unclassified, unknown // pseudoCAP // 13 // ---	---	0.329845	2.04456	0.0570103	0.543394	-4.27423	0.24744	1.53377	0.143831	0.936706
PA0271_at	P. aeruginosa Genome Array	Pseudomonas aeruginosa	2010-08-10	Exemplar sequence	Pseudomonas Genome Database	PA0271	PA0271 /DEF=hypothetical protein /FUNCTION=Hypothetical, unclassified, unknown	PA0271	---	---	---	gb|AE004091|AE004091:306615-306900 (+) // 100.0 //	---	---	---	---	---	---	Q9I6L9	---	---	---	---	---	---	---	---	---	---	0017000 // antibiotic biosynthetic process // inferred from electronic annotation	0005737 // cytoplasm // inferred from electronic annotation	0016491 // oxidoreductase activity // inferred from electronic annotation	---	---	---	---	This probe set was annotated using the Matching Probes based pipeline to a pseudoCAP identifier using 1 transcripts. // false // Matching Probes // A	PA0271(13)	PA0271 // product= hypothetical protein; Class 4 gene= function= Hypothetical, unclassified, unknown // pseudoCAP // 13 // ---	---	0.225997	1.78326	0.0927458	0.622526	-4.68534	-0.0519784	-0.410142	0.68692	0.986942
PA0272_at	P. aeruginosa Genome Array	Pseudomonas aeruginosa	2010-08-10	Exemplar sequence	Pseudomonas Genome Database	PA0272	PA0272 /DEF=probable transcriptional regulator /FUNCTION=Transcriptional regulators	PA0272	---	---	---	gb|AE004091|AE004091:306896-307829 (-) // 100.0 //	---	---	---	---	---	---	Q9I6L8	---	---	---	---	---	---	---	---	---	---	0006350 // transcription // inferred from electronic annotation /// 0006355 // regulation of transcription, DNA-dependent // inferred from electronic annotation /// 0045449 // regulation of transcription // inferred from electronic annotation	---	0003677 // DNA binding // inferred from electronic annotation /// 0003700 // transcription factor activity // inferred from electronic annotation	---	IPR013199 // Helix-turn-helix Mga, DNA-binding trans-acting positive regulator // 1.1E-5	---	---	This probe set was annotated using the Matching Probes based pipeline to a pseudoCAP identifier using 1 transcripts. // false // Matching Probes // A	PA0272(13)	PA0272 // product= probable transcriptional regulator; Class 3 gene= function= Transcriptional regulators // pseudoCAP // 13 // ---	---	0.150008	1.26924	0.221776	0.735658	-5.37629	-0.114748	-0.970901	0.345464	0.965038
PA0273_at	P. aeruginosa Genome Array	Pseudomonas aeruginosa	2010-08-10	Exemplar sequence	Pseudomonas Genome Database	PA0273	PA0273 /DEF=probable MFS transporter /FUNCTION=Membrane proteins; Transport of small molecules	PA0273	---	---	---	gb|AE004091|AE004091:307878-309093 (-) // 100.0 //	---	---	---	---	---	---	Q9I6L7	---	---	---	---	---	---	---	---	---	---	0055085 // transmembrane transport // inferred from electronic annotation	---	---	---	---	NP_248964.1 // span:12-34,49-71,76-93,103-125,137-159,164-186,207-229,244-266,273-292,297-319,331-353,357-379 // numtm:12	---	This probe set was annotated using the Matching Probes based pipeline to a pseudoCAP identifier using 1 transcripts. // false // Matching Probes // A	PA0273(13)	PA0273 // product= probable major facilitator superfamily (MFS) transporter; Class 3 gene= function= Membrane proteins ; Transport of small molecules // pseudoCAP // 13 // ---	---	0.292378	1.90101	0.0747182	0.590776	-4.50441	0.117857	0.766298	0.454206	0.97461
PA0274_at	P. aeruginosa Genome Array	Pseudomonas aeruginosa	2010-08-10	Exemplar sequence	Pseudomonas Genome Database	PA0274	PA0274 /DEF=hypothetical protein /FUNCTION=Hypothetical, unclassified, unknown	PA0274	---	---	---	gb|AE004091|AE004091:309255-310026 (-) // 100.0 //	---	---	---	---	---	---	Q9I6L6	---	---	---	---	---	---	---	---	---	---	---	---	---	---	---	---	---	This probe set was annotated using the Matching Probes based pipeline to a pseudoCAP identifier using 1 transcripts. // false // Matching Probes // A	PA0274(13)	PA0274 // product= hypothetical protein; Class 4 gene= function= Hypothetical, unclassified, unknown // pseudoCAP // 13 // ---	---	-0.0561034	-0.446953	0.660657	0.921062	-6.05303	-0.155567	-1.23934	0.232372	0.962346
PA0275_at	P. aeruginosa Genome Array	Pseudomonas aeruginosa	2010-08-10	Exemplar sequence	Pseudomonas Genome Database	PA0275	PA0275 /DEF=probable transcriptional regulator /FUNCTION=Transcriptional regulators	PA0275	---	---	---	gb|AE004091|AE004091:310134-310821 (-) // 100.0 //	---	---	---	---	---	---	Q9I6L5	---	---	---	---	---	---	---	---	---	---	0006355 // regulation of transcription, DNA-dependent // inferred from electronic annotation /// 0045449 // regulation of transcription // inferred from electronic annotation	0005622 // intracellular // inferred from electronic annotation	0003677 // DNA binding // inferred from electronic annotation /// 0003700 // transcription factor activity // inferred from electronic annotation	---	---	---	---	This probe set was annotated using the Matching Probes based pipeline to a pseudoCAP identifier using 1 transcripts. // false // Matching Probes // A	PA0275(13)	PA0275 // product= probable transcriptional regulator; Class 3 gene= function= Transcriptional regulators // pseudoCAP // 13 // ---	---	-0.0976047	-0.753695	0.461538	0.855066	-5.87087	-0.045204	-0.349061	0.73141	0.987643
PA0276_at	P. aeruginosa Genome Array	Pseudomonas aeruginosa	2010-08-10	Exemplar sequence	Pseudomonas Genome Database	PA0276	PA0276 /DEF=hypothetical protein /FUNCTION=Hypothetical, unclassified, unknown; Membrane proteins	PA0276	---	---	---	gb|AE004091|AE004091:310896-311412 (+) // 100.0 //	---	---	---	---	---	---	Q9I6L4	---	---	---	---	---	---	---	---	---	---	---	---	---	---	---	NP_248967.1 // span:21-40,44-63,68-90,94-116,128-147 // numtm:5	---	This probe set was annotated using the Matching Probes based pipeline to a pseudoCAP identifier using 1 transcripts. // false // Matching Probes // A	PA0276(13)	PA0276 // product= hypothetical protein; Class 4 gene= function= Membrane proteins // pseudoCAP // 13 // ---	---	0.118164	0.917244	0.372085	0.827166	-5.7383	-0.00252998	-0.0196389	0.984564	0.998441
PA0277_at	P. aeruginosa Genome Array	Pseudomonas aeruginosa	2010-08-10	Exemplar sequence	Pseudomonas Genome Database	PA0277	PA0277 /DEF=conserved hypothetical protein /FUNCTION=Hypothetical, unclassified, unknown	PA0277	---	---	---	gb|AE004091|AE004091:311451-312210 (-) // 100.0 //	---	---	---	---	---	---	Q9I6L3	---	---	---	---	---	---	---	---	---	---	0006508 // proteolysis // inferred from electronic annotation	0016020 // membrane // inferred from electronic annotation /// 0016021 // integral to membrane // inferred from electronic annotation	0004222 // metalloendopeptidase activity // inferred from electronic annotation /// 0008233 // peptidase activity // inferred from electronic annotation /// 0008237 // metallopeptidase activity // inferred from electronic annotation /// 0016787 // hydrolase activity // inferred from electronic annotation /// 0046872 // metal ion binding // inferred from electronic annotation	---	---	---	---	This probe set was annotated using the Matching Probes based pipeline to a pseudoCAP identifier using 1 transcripts. // false // Matching Probes // A	PA0277(13)	PA0277 // product= conserved hypothetical protein; Class 4 gene= function= Hypothetical, unclassified, unknown // pseudoCAP // 13 // ---	---	0.144751	1.19929	0.247173	0.752445	-5.45611	0.0524733	0.434749	0.669316	0.986942
PA0278_at	P. aeruginosa Genome Array	Pseudomonas aeruginosa	2010-08-10	Exemplar sequence	Pseudomonas Genome Database	PA0278	PA0278 /DEF=hypothetical protein /FUNCTION=Hypothetical, unclassified, unknown	PA0278	---	---	---	gb|AE004091|AE004091:312381-313134 (-) // 100.0 //	---	---	---	---	---	---	Q9I6L2	---	---	---	---	---	---	---	---	---	---	---	0016021 // integral to membrane // inferred from electronic annotation	---	---	---	NP_248969.1 // span:6-28,35-57,77-96,103-125,140-162,169-188,198-220,227-249 // numtm:8	---	This probe set was annotated using the Matching Probes based pipeline to a pseudoCAP identifier using 1 transcripts. // false // Matching Probes // A	PA0278(13)	PA0278 // product= hypothetical protein; Class 4 gene= function= Hypothetical, unclassified, unknown // pseudoCAP // 13 // ---	---	0.131752	1.24429	0.230592	0.741184	-5.4052	-0.118205	-1.11635	0.280095	0.962346
PA0279_at	P. aeruginosa Genome Array	Pseudomonas aeruginosa	2010-08-10	Exemplar sequence	Pseudomonas Genome Database	PA0279	PA0279 /DEF=probable transcriptional regulator /FUNCTION=Transcriptional regulators	PA0279	---	---	---	gb|AE004091|AE004091:313227-313926 (+) // 100.0 //	---	---	---	---	---	---	Q9I6L1	---	---	---	---	---	---	---	---	---	---	0006350 // transcription // inferred from electronic annotation /// 0006355 // regulation of transcription, DNA-dependent // inferred from electronic annotation /// 0045449 // regulation of transcription // inferred from electronic annotation	0005622 // intracellular // inferred from electronic annotation	0003677 // DNA binding // inferred from electronic annotation /// 0003700 // transcription factor activity // inferred from electronic annotation	---	IPR001845 // Bacterial regulatory protein, ArsR // 0.0061	---	---	This probe set was annotated using the Matching Probes based pipeline to a pseudoCAP identifier using 1 transcripts. // false // Matching Probes // A	PA0279(13)	PA0279 // product= probable transcriptional regulator; Class 3 gene= function= Transcriptional regulators // pseudoCAP // 13 // ---	---	0.122533	0.840634	0.41244	0.837892	-5.80336	-0.172311	-1.18213	0.25373	0.962346
PA0280_cysA_at	P. aeruginosa Genome Array	Pseudomonas aeruginosa	2010-08-10	Exemplar sequence	Pseudomonas Genome Database	PA0280_cysA	PA0280 /GENE=cysA /DEF=sulfate transport protein CysA /FUNCTION=Transport of small molecules	PA0280	---	---	---	gb|AE004091|AE004091:313938-314928 (-) // 100.0 //	sulfate transport protein CysA	cysA	---	---	---	---	Q9I6L0	---	---	---	---	---	---	---	---	---	---	0006810 // transport // inferred from electronic annotation /// 0008272 // sulfate transport // inferred from electronic annotation	0005886 // plasma membrane // inferred from electronic annotation /// 0016020 // membrane // inferred from electronic annotation	0000166 // nucleotide binding // inferred from electronic annotation /// 0005524 // ATP binding // inferred from electronic annotation /// 0015419 // sulfate transmembrane-transporting ATPase activity // inferred from electronic annotation /// 0016787 // hydrolase activity // inferred from electronic annotation /// 0016887 // ATPase activity // inferred from electronic annotation /// 0017111 // n…	---	---	---	---	This probe set was annotated using the Matching Probes based pipeline to a pseudoCAP identifier using 1 transcripts. // false // Matching Probes // A	PA0280(13)	PA0280 // product= sulfate transport protein CysA; Class 2 gene= cysA function= Transport of small molecules // pseudoCAP // 13 // ---	---	0.0986672	0.762876	0.456189	0.852914	-5.86406	0.0133529	0.103242	0.919002	0.993503
PA0281_cysW_at	P. aeruginosa Genome Array	Pseudomonas aeruginosa	2010-08-10	Exemplar sequence	Pseudomonas Genome Database	PA0281_cysW	PA0281 /GENE=cysW /DEF=sulfate transport protein CysW /FUNCTION=Membrane proteins; Transport of small molecules	PA0281	---	---	---	gb|AE004091|AE004091:314931-315801 (-) // 100.0 //	sulfate transport protein CysW	cysW	---	---	---	---	Q9I6K9	---	---	---	---	---	---	---	---	---	---	0006810 // transport // inferred from electronic annotation /// 0008272 // sulfate transport // inferred from electronic annotation	0005886 // plasma membrane // inferred from electronic annotation /// 0016020 // membrane // inferred from electronic annotation /// 0016021 // integral to membrane // inferred from electronic annotation	0005215 // transporter activity // inferred from electronic annotation /// 0015116 // sulfate transmembrane transporter activity // inferred from electronic annotation /// 0015563 // uptake transmembrane transporter activity // inferred from electronic annotation	---	---	NP_248972.1 // span:23-45,71-93,106-128,143-165,204-226,249-271 // numtm:6	---	This probe set was annotated using the Matching Probes based pipeline to a pseudoCAP identifier using 1 transcripts. // false // Matching Probes // A	PA0281(13)	PA0281 // product= sulfate transport protein CysW; Class 2 gene= cysW function= Membrane proteins ; Transport of small molecules // pseudoCAP // 13 // ---	---	0.00534311	0.0375003	0.970531	0.99491	-6.15287	-0.0617913	-0.433679	0.670078	0.986942
PA0282_cysT_at	P. aeruginosa Genome Array	Pseudomonas aeruginosa	2010-08-10	Exemplar sequence	Pseudomonas Genome Database	PA0282_cysT	PA0282 /GENE=cysT /DEF=sulfate transport protein CysT /FUNCTION=Membrane proteins; Transport of small molecules	PA0282	---	---	---	gb|AE004091|AE004091:315811-316630 (-) // 100.0 //	sulfate transport protein CysT	cysT	---	---	---	---	Q9I6K8	---	---	---	---	---	---	---	---	---	---	0006810 // transport // inferred from electronic annotation /// 0008272 // sulfate transport // inferred from electronic annotation	0016020 // membrane // inferred from electronic annotation /// 0016021 // integral to membrane // inferred from electronic annotation	0005215 // transporter activity // inferred from electronic annotation /// 0015116 // sulfate transmembrane transporter activity // inferred from electronic annotation /// 0015563 // uptake transmembrane transporter activity // inferred from electronic annotation	---	---	NP_248973.1 // span:12-34,63-85,98-120,135-157,183-205,243-265 // numtm:6	---	This probe set was annotated using the Matching Probes based pipeline to a pseudoCAP identifier using 1 transcripts. // false // Matching Probes // A	PA0282(13)	PA0282 // product= sulfate transport protein CysT; Class 2 gene= cysT function= Membrane proteins ; Transport of small molecules // pseudoCAP // 13 // ---	---	0.0905812	0.662933	0.516429	0.873403	-5.934	-0.165396	-1.21047	0.242968	0.962346
PA0283_sbp_at	P. aeruginosa Genome Array	Pseudomonas aeruginosa	2010-08-10	Exemplar sequence	Pseudomonas Genome Database	PA0283_sbp	PA0283 /GENE=sbp /DEF=sulfate-binding protein precursor /FUNCTION=Transport of small molecules	PA0283	---	---	---	gb|AE004091|AE004091:316791-317790 (-) // 100.0 //	sulfate-binding protein precursor	sbp	---	---	---	---	Q9I6K7	---	---	---	---	---	---	---	---	---	---	0006810 // transport // inferred from electronic annotation /// 0008272 // sulfate transport // inferred from electronic annotation	0030288 // outer membrane-bounded periplasmic space // inferred from electronic annotation	0005215 // transporter activity // inferred from electronic annotation /// 0008271 // secondary active sulfate transmembrane transporter activity // inferred from electronic annotation /// 0015419 // sulfate transmembrane-transporting ATPase activity // inferred from electronic annotation	---	---	---	---	This probe set was annotated using the Matching Probes based pipeline to a pseudoCAP identifier using 1 transcripts. // false // Matching Probes // A	PA0283(13)	PA0283 // product= sulfate-binding protein precursor; Class 2 gene= sbp function= Transport of small molecules // pseudoCAP // 13 // ---	---	0.139581	0.935585	0.362833	0.823233	-5.72197	-0.0221471	-0.148448	0.883768	0.991676
PA0284_at	P. aeruginosa Genome Array	Pseudomonas aeruginosa	2010-08-10	Exemplar sequence	Pseudomonas Genome Database	PA0284	PA0284 /DEF=hypothetical protein /FUNCTION=Hypothetical, unclassified, unknown	PA0284	---	---	---	gb|AE004091|AE004091:317966-318149 (-) // 100.0 //	---	---	---	---	---	---	Q9I6K6	---	---	---	---	---	---	---	---	---	---	---	---	---	---	---	---	---	This probe set was annotated using the Matching Probes based pipeline to a pseudoCAP identifier using 1 transcripts. // false // Matching Probes // A	PA0284(13)	PA0284 // product= hypothetical protein; Class 4 gene= function= Hypothetical, unclassified, unknown // pseudoCAP // 13 // ---	---	-0.645241	-2.35213	0.0312269	0.477229	-3.7503	0.377862	1.37744	0.186576	0.955249
PA0285_at	P. aeruginosa Genome Array	Pseudomonas aeruginosa	2010-08-10	Exemplar sequence	Pseudomonas Genome Database	PA0285	PA0285 /DEF=conserved hypothetical protein /FUNCTION=Hypothetical, unclassified, unknown; Membrane proteins	PA0285	---	---	---	gb|AE004091|AE004091:318312-320595 (-) // 100.0 //	---	---	---	---	---	---	Q9I6K5	---	---	---	---	---	---	---	---	---	---	0000160 // two-component signal transduction system (phosphorelay) // inferred from electronic annotation /// 0006355 // regulation of transcription, DNA-dependent // inferred from electronic annotation /// 0007165 // signal transduction // inferred from electronic annotation	---	0000155 // two-component sensor activity // inferred from electronic annotation /// 0004871 // signal transducer activity // inferred from electronic annotation	---	---	NP_248976.1 // span:5-24,39-61 // numtm:2	---	This probe set was annotated using the Matching Probes based pipeline to a pseudoCAP identifier using 1 transcripts. // false // Matching Probes // A	PA0285(13)	PA0285 // product= conserved hypothetical protein; Class 4 gene= function= Membrane proteins // pseudoCAP // 13 // ---	---	-0.103176	-0.867659	0.39789	0.833884	-5.781	-0.0035686	-0.0300102	0.976415	0.997977
PA0286_at	P. aeruginosa Genome Array	Pseudomonas aeruginosa	2010-08-10	Exemplar sequence	Pseudomonas Genome Database	PA0286	PA0286 /DEF=probable fatty acid desaturase /FUNCTION=Fatty acid and phospholipid metabolism	PA0286	---	---	---	gb|AE004091|AE004091:320766-321945 (+) // 100.0 //	---	---	---	---	---	---	Q9I6K4	EC:1.14.99.5	---	---	---	---	---	---	---	---	---	0006629 // lipid metabolic process // inferred from electronic annotation /// 0055114 // oxidation reduction // inferred from electronic annotation	---	0016491 // oxidoreductase activity // inferred from electronic annotation	---	IPR005804 // Fatty acid desaturase // 4.1E-7	NP_248977.1 // span:10-32,135-157,162-181 // numtm:3	---	This probe set was annotated using the Matching Probes based pipeline to a pseudoCAP identifier using 1 transcripts. // false // Matching Probes // A	PA0286(13)	PA0286 // product= delta-9 fatty acid desaturase, DesA; Class 1 gene= desA function= Fatty acid and phospholipid metabolism // pseudoCAP // 13 // ---	---	-0.243898	-1.7336	0.101429	0.645556	-4.75937	-0.156581	-1.11296	0.281506	0.962346
PA0287_at	P. aeruginosa Genome Array	Pseudomonas aeruginosa	2010-08-10	Exemplar sequence	Pseudomonas Genome Database	PA0287	PA0287 /DEF=probable sodium:solute symporter /FUNCTION=Transport of small molecules	PA0287	---	---	---	gb|AE004091|AE004091:322175-323561 (+) // 100.0 //	---	---	---	---	---	---	Q9I6K3	---	---	---	---	---	---	---	---	---	---	0006810 // transport // inferred from electronic annotation /// 0006811 // ion transport // inferred from electronic annotation /// 0006814 // sodium ion transport // inferred from electronic annotation /// 0055085 // transmembrane transport // inferred from electronic annotation	0016020 // membrane // inferred from electronic annotation /// 0016021 // integral to membrane // inferred from electronic annotation	0005215 // transporter activity // inferred from electronic annotation	---	---	NP_248978.1 // span:5-22,42-64,68-90,118-140,150-172,179-201,216-238,259-281,310-332,353-375,379-398,405-427,432-449 // numtm:13	---	This probe set was annotated using the Matching Probes based pipeline to a pseudoCAP identifier using 1 transcripts. // false // Matching Probes // A	PA0287(13)	PA0287 // product= 3-guanidinopropionate transport protein; Class 1 gene= gpuP function= Transport of small molecules // pseudoCAP // 13 // ---	---	0.0750913	0.590641	0.562677	0.889954	-5.97879	0.00331489	0.0260737	0.979508	0.997977
PA0288_speB1_at	P. aeruginosa Genome Array	Pseudomonas aeruginosa	2010-08-10	Exemplar sequence	Pseudomonas Genome Database	PA0288_speB1	PA0288 /GENE=speB1 /DEF=agmatinase /FUNCTION=Amino acid biosynthesis and metabolism	PA0288	---	---	---	gb|AE004091|AE004091:323616-324573 (+) // 100.0 //	agmatinase	speB1	---	---	---	---	Q9I6K2	EC:3.5.3.11	---	---	---	---	---	---	---	---	---	0006596 // polyamine biosynthetic process // inferred from electronic annotation	---	0008783 // agmatinase activity // inferred from electronic annotation /// 0016787 // hydrolase activity // inferred from electronic annotation /// 0016813 // hydrolase activity, acting on carbon-nitrogen (but not peptide) bonds, in linear amidines // inferred from electronic annotation /// 0046872 // metal ion binding // inferred from electronic annotation	Arginine and proline metabolism // ---	---	---	---	This probe set was annotated using the Matching Probes based pipeline to a pseudoCAP identifier using 1 transcripts. // false // Matching Probes // A	PA0288(13)	PA0288 // product= 3-guanidinopropionase; Class 1 gene= gpuA function= Amino acid biosynthesis and metabolism // pseudoCAP // 13 // ---	---	0.000303271	0.00184703	0.998548	0.999813	-6.15358	-0.127903	-0.778973	0.446905	0.97461
PA0289_at	P. aeruginosa Genome Array	Pseudomonas aeruginosa	2010-08-10	Exemplar sequence	Pseudomonas Genome Database	PA0289	PA0289 /DEF=probable transcriptional regulator /FUNCTION=Transcriptional regulators	PA0289	---	---	---	gb|AE004091|AE004091:324625-325588 (+) // 100.0 //	---	---	---	---	---	---	Q9I6K1	---	---	---	---	---	---	---	---	---	---	0006350 // transcription // inferred from electronic annotation /// 0006355 // regulation of transcription, DNA-dependent // inferred from electronic annotation /// 0045449 // regulation of transcription // inferred from electronic annotation	---	0003677 // DNA binding // inferred from electronic annotation /// 0003700 // transcription factor activity // inferred from electronic annotation	---	---	---	---	This probe set was annotated using the Matching Probes based pipeline to a pseudoCAP identifier using 1 transcripts. // false // Matching Probes // A	PA0289(13)	PA0289 // product= transcriptional activator GpuR; Class 1 gene= gpuR function= Transcriptional regulators // pseudoCAP // 13 // ---	---	0.208399	1.48947	0.155025	0.685105	-5.10163	0.116513	0.832737	0.416755	0.97461
PA0290_at	P. aeruginosa Genome Array	Pseudomonas aeruginosa	2010-08-10	Exemplar sequence	Pseudomonas Genome Database	PA0290	PA0290 /DEF=hypothetical protein /FUNCTION=Hypothetical, unclassified, unknown	PA0290	---	---	---	gb|AE004091|AE004091:325700-326672 (+) // 100.0 //	---	---	---	---	---	---	Q9I6K0	---	---	---	---	---	---	---	---	---	---	0000160 // two-component signal transduction system (phosphorelay) // inferred from electronic annotation /// 0006355 // regulation of transcription, DNA-dependent // inferred from electronic annotation /// 0007165 // signal transduction // inferred from electronic annotation	---	0000155 // two-component sensor activity // inferred from electronic annotation /// 0004871 // signal transducer activity // inferred from electronic annotation	---	---	---	---	This probe set was annotated using the Matching Probes based pipeline to a pseudoCAP identifier using 1 transcripts. // false // Matching Probes // A	PA0290(13)	PA0290 // product= hypothetical protein; Class 4 gene= function= Hypothetical, unclassified, unknown // pseudoCAP // 13 // ---	---	-0.080023	-0.588108	0.564337	0.890502	-5.98027	-0.162229	-1.19226	0.249844	0.962346
PA0291_oprE_at	P. aeruginosa Genome Array	Pseudomonas aeruginosa	2010-08-10	Exemplar sequence	Pseudomonas Genome Database	PA0291_oprE	PA0291 /GENE=oprE /DEF=outer membrane porin OprE precursor /FUNCTION=Membrane proteins	PA0291	---	---	---	gb|AE004091|AE004091:327284-328667 (+) // 100.0 //	Anaerobically-induced outer membrane porin OprE precursor	oprE	---	---	---	---	Q51510	---	---	---	---	---	---	---	---	---	---	0006810 // transport // inferred from electronic annotation	0016021 // integral to membrane // inferred from electronic annotation	0015288 // porin activity // inferred from electronic annotation	---	---	NP_248982.1 // span:11-33 // numtm:1	---	This probe set was annotated using the Matching Probes based pipeline to a pseudoCAP identifier using 1 transcripts. // false // Matching Probes // A	PA0291(13)	PA0291 // product= Anaerobically-induced outer membrane porin OprE precursor; Class 1 gene= oprE function= Membrane proteins ; Transport of small molecules // pseudoCAP // 13 // ---	---	-0.188881	-1.3939	0.181638	0.702457	-5.22504	0.239587	1.7681	0.0953248	0.927102
PA0292_at	P. aeruginosa Genome Array	Pseudomonas aeruginosa	2010-08-10	Exemplar sequence	Pseudomonas Genome Database	PA0292	PA0292 /DEF=conserved hypothetical protein /FUNCTION=Hypothetical, unclassified, unknown	PA0292	---	---	---	gb|AE004091|AE004091:328801-329908 (-) // 100.0 //	agmatine deiminase	aguA	---	---	---	---	Q9I6J9	---	---	---	---	---	---	---	---	---	---	0006596 // polyamine biosynthetic process // inferred from electronic annotation /// 0009446 // putrescine biosynthetic process // inferred from electronic annotation	---	0016787 // hydrolase activity // inferred from electronic annotation /// 0047632 // agmatine deiminase activity // inferred from electronic annotation	Arginine and proline metabolism // ---	---	---	---	This probe set was annotated using the Matching Probes based pipeline to a pseudoCAP identifier using 1 transcripts. // false // Matching Probes // A	PA0292(13)	PA0292 // product= agmatine deiminase; Class 1 gene= aguA function= Amino acid biosynthesis and metabolism // pseudoCAP // 13 // ---	---	0.117218	0.894269	0.383898	0.829423	-5.75835	-0.0771215	-0.58837	0.564165	0.985027
PA0293_at	P. aeruginosa Genome Array	Pseudomonas aeruginosa	2010-08-10	Exemplar sequence	Pseudomonas Genome Database	PA0293	PA0293 /DEF=probable hydratase /FUNCTION=Putative enzymes	PA0293	---	---	---	gb|AE004091|AE004091:329993-330872 (-) // 100.0 //	N-carbamoylputrescine amidohydrolase	aguB	---	---	---	---	Q9I6J8	---	---	---	---	---	---	---	---	---	---	0006596 // polyamine biosynthetic process // inferred from electronic annotation /// 0006807 // nitrogen compound metabolic process // inferred from electronic annotation	---	0016787 // hydrolase activity // inferred from electronic annotation /// 0016810 // hydrolase activity, acting on carbon-nitrogen (but not peptide) bonds // inferred from electronic annotation /// 0050126 // N-carbamoylputrescine amidase activity // inferred from electronic annotation	Arginine and proline metabolism // ---	---	---	---	This probe set was annotated using the Matching Probes based pipeline to a pseudoCAP identifier using 1 transcripts. // false // Matching Probes // A	PA0293(13)	PA0293 // product= N-carbamoylputrescine amidohydrolase; Class 1 gene= aguB function= Amino acid biosynthesis and metabolism ; Putative enzymes // pseudoCAP // 13 // ---	---	-0.0125266	-0.0882578	0.930723	0.990991	-6.14964	-0.263365	-1.85558	0.0812679	0.927102
PA0294_at	P. aeruginosa Genome Array	Pseudomonas aeruginosa	2010-08-10	Exemplar sequence	Pseudomonas Genome Database	PA0294	PA0294 /DEF=probable transcriptional regulator /FUNCTION=Transcriptional regulators	PA0294	---	---	---	gb|AE004091|AE004091:331034-331700 (-) // 100.0 //	transcriptional regulator AguR	aguR	---	---	---	---	Q9I6J7	---	---	---	---	---	---	---	---	---	---	0006350 // transcription // inferred from electronic annotation /// 0006355 // regulation of transcription, DNA-dependent // inferred from electronic annotation /// 0045449 // regulation of transcription // inferred from electronic annotation	---	0003677 // DNA binding // inferred from electronic annotation /// 0003700 // transcription factor activity // inferred from electronic annotation	Arginine and proline metabolism // ---	---	---	---	This probe set was annotated using the Matching Probes based pipeline to a pseudoCAP identifier using 1 transcripts. // false // Matching Probes // A	PA0294(13)	PA0294 // product= transcriptional regulator AguR; Class 1 gene= aguR function= Transcriptional regulators // pseudoCAP // 13 // ---	---	-0.0885673	-0.642	0.529596	0.879183	-5.94747	0.0376969	0.273254	0.788012	0.989928
PA0295_at	P. aeruginosa Genome Array	Pseudomonas aeruginosa	2010-08-10	Exemplar sequence	Pseudomonas Genome Database	PA0295	PA0295 /DEF=probable periplasmic polyamine binding protein /FUNCTION=Transport of small molecules	PA0295	---	---	---	gb|AE004091|AE004091:331762-332824 (-) // 100.0 //	---	---	---	---	---	---	Q9I6J6	---	---	---	---	---	---	---	---	---	---	0006810 // transport // inferred from electronic annotation	0030288 // outer membrane-bounded periplasmic space // inferred from electronic annotation	0005215 // transporter activity // inferred from electronic annotation	---	IPR006059 // Bacterial extracellular solute-binding protein, family 1 // 0.024	---	---	This probe set was annotated using the Matching Probes based pipeline to a pseudoCAP identifier using 1 transcripts. // false // Matching Probes // A	PA0295(13)	PA0295 // product= probable periplasmic polyamine binding protein; Class 3 gene= function= Transport of small molecules // pseudoCAP // 13 // ---	---	0.14114	0.769718	0.452229	0.851084	-5.85894	0.0512938	0.279735	0.783119	0.989928
PA0296_s_at	P. aeruginosa Genome Array	Pseudomonas aeruginosa	2010-08-10	Exemplar sequence	Pseudomonas Genome Database	PA0296	PA0296 /DEF=probable glutamine synthetase /FUNCTION=Putative enzymes	PA0296	---	---	---	gb|AE004091|AE004091:2230687-2232064 (+) // 96.59 // /// gb|AE004091|AE004091:333079-334456 (-) // 100.0 //	---	---	---	---	---	---	Q9I275 /// Q9I6J5	---	---	---	---	---	---	---	---	---	---	0006542 // glutamine biosynthetic process // inferred from electronic annotation /// 0006807 // nitrogen compound metabolic process // inferred from electronic annotation	---	0003824 // catalytic activity // inferred from electronic annotation /// 0004356 // glutamate-ammonia ligase activity // inferred from electronic annotation	---	---	---	---	This probe set was annotated using the Matching Probes based pipeline to a pseudoCAP identifier using 1 transcripts. // false // Matching Probes // A	PA0296(13),PA2040(13)	PA0296 // product= probable glutamine synthetase; Class 3 gene= spuI function= Putative enzymes // pseudoCAP // 13 // --- /// PA2040 // product= probable glutamine synthetase; Class 3 gene= function= Putative enzymes // pseudoCAP // 13 // ---	---	-0.18572	-1.07332	0.298408	0.779989	-5.59021	0.164498	0.950672	0.355341	0.966977
PA0297_at	P. aeruginosa Genome Array	Pseudomonas aeruginosa	2010-08-10	Exemplar sequence	Pseudomonas Genome Database	PA0297	PA0297 /DEF=probable glutamine amidotransferase /FUNCTION=Amino acid biosynthesis and metabolism	PA0297	---	---	---	gb|AE004091|AE004091:334734-335487 (+) // 100.0 //	probable glutamine amidotransferase	spuA	---	---	---	---	Q9I6J4	---	---	---	---	---	---	---	---	---	---	0006541 // glutamine metabolic process // inferred from electronic annotation	---	0016740 // transferase activity // inferred from electronic annotation /// 0016787 // hydrolase activity // inferred from electronic annotation	---	---	---	---	This probe set was annotated using the Matching Probes based pipeline to a pseudoCAP identifier using 1 transcripts. // false // Matching Probes // A	PA0297(13)	PA0297 // product= probable glutamine amidotransferase; Class 1 gene= spuA function= Amino acid biosynthesis and metabolism // pseudoCAP // 13 // ---	---	-0.177928	-1.42769	0.171833	0.694241	-5.18213	-0.281091	-2.25547	0.0378423	0.900229
PA0298_at	P. aeruginosa Genome Array	Pseudomonas aeruginosa	2010-08-10	Exemplar sequence	Pseudomonas Genome Database	PA0298	PA0298 /DEF=probable glutamine synthetase /FUNCTION=Putative enzymes	PA0298	---	---	---	gb|AE004091|AE004091:335527-336886 (+) // 100.0 //	probable glutamine synthetase	spuB	---	---	---	---	Q9I6J3	---	---	---	---	---	---	---	---	---	---	0006542 // glutamine biosynthetic process // inferred from electronic annotation /// 0006807 // nitrogen compound metabolic process // inferred from electronic annotation	---	0003824 // catalytic activity // inferred from electronic annotation /// 0004356 // glutamate-ammonia ligase activity // inferred from electronic annotation	---	---	---	---	This probe set was annotated using the Matching Probes based pipeline to a pseudoCAP identifier using 1 transcripts. // false // Matching Probes // A	PA0298(13)	PA0298 // product= probable glutamine synthetase; Class 1 gene= spuB function= Putative enzymes // pseudoCAP // 13 // ---	---	0.231016	1.32692	0.202411	0.715532	-5.30772	0.333967	1.91826	0.0723571	0.920059
PA0299_at	P. aeruginosa Genome Array	Pseudomonas aeruginosa	2010-08-10	Exemplar sequence	Pseudomonas Genome Database	PA0299	PA0299 /DEF=probable aminotransferase /FUNCTION=Putative enzymes	PA0299	---	---	---	gb|AE004091|AE004091:336951-338322 (+) // 100.0 //	putrescine aminotransferase	spuC	---	---	---	---	Q9I6J2	---	---	---	---	---	---	---	---	---	---	---	---	0003824 // catalytic activity // inferred from electronic annotation /// 0008483 // transaminase activity // inferred from electronic annotation /// 0016740 // transferase activity // inferred from electronic annotation /// 0030170 // pyridoxal phosphate binding // inferred from electronic annotation	---	---	---	---	This probe set was annotated using the Matching Probes based pipeline to a pseudoCAP identifier using 1 transcripts. // false // Matching Probes // A	PA0299(13)	PA0299 // product= putrescine aminotransferase; Class 1 gene= spuC function= Putative enzymes // pseudoCAP // 13 // ---	---	-0.266663	-1.50995	0.149762	0.683	-5.07437	0.0429062	0.242952	0.811004	0.990426
PA0300_potF2_at	P. aeruginosa Genome Array	Pseudomonas aeruginosa	2010-08-10	Exemplar sequence	Pseudomonas Genome Database	PA0300_potF2	PA0300 /GENE=potF2 /DEF=polyamine transport protein /FUNCTION=Transport of small molecules	PA0300	---	---	---	gb|AE004091|AE004091:338437-339541 (+) // 100.0 //	polyamine transport protein	spuD	---	---	---	---	Q9I6J1	---	---	---	---	---	---	---	---	---	---	0006810 // transport // inferred from electronic annotation	0030288 // outer membrane-bounded periplasmic space // inferred from electronic annotation	0005215 // transporter activity // inferred from electronic annotation	---	---	---	---	This probe set was annotated using the Matching Probes based pipeline to a pseudoCAP identifier using 1 transcripts. // false // Matching Probes // A	PA0300(13)	PA0300 // product= polyamine transport protein; Class 1 gene= spuD function= Transport of small molecules // pseudoCAP // 13 // ---	---	0.428504	1.2772	0.219021	0.735218	-5.36698	0.87062	2.59497	0.0190762	0.819513
PA0301_potF3_at	P. aeruginosa Genome Array	Pseudomonas aeruginosa	2010-08-10	Exemplar sequence	Pseudomonas Genome Database	PA0301_potF3	PA0301 /GENE=potF3 /DEF=polyamine transport protein /FUNCTION=Transport of small molecules	PA0301	---	---	---	gb|AE004091|AE004091:339959-341057 (+) // 100.0 //	polyamine transport protein	spuE	---	---	---	---	Q9I6J0	---	---	---	---	---	---	---	---	---	---	0006810 // transport // inferred from electronic annotation	0030288 // outer membrane-bounded periplasmic space // inferred from electronic annotation	0005215 // transporter activity // inferred from electronic annotation	---	---	---	---	This probe set was annotated using the Matching Probes based pipeline to a pseudoCAP identifier using 1 transcripts. // false // Matching Probes // A	PA0301(13)	PA0301 // product= polyamine transport protein; Class 1 gene= spuE function= Transport of small molecules // pseudoCAP // 13 // ---	---	0.0918108	0.34296	0.735912	0.942705	-6.09423	0.305975	1.14297	0.269186	0.962346
PA0302_potG_at	P. aeruginosa Genome Array	Pseudomonas aeruginosa	2010-08-10	Exemplar sequence	Pseudomonas Genome Database	PA0302_potG	PA0302 /GENE=potG /DEF=polyamine transport protein PotG /FUNCTION=Transport of small molecules	PA0302	---	---	---	gb|AE004091|AE004091:341111-342266 (+) // 100.0 //	polyamine transport protein PotG	spuF	---	---	---	---	Q9I6I9	---	---	---	---	---	---	---	---	---	---	0006810 // transport // inferred from electronic annotation /// 0015846 // polyamine transport // inferred from electronic annotation	0005886 // plasma membrane // inferred from electronic annotation /// 0016020 // membrane // inferred from electronic annotation /// 0043190 // ATP-binding cassette (ABC) transporter complex // inferred from electronic annotation	0000166 // nucleotide binding // inferred from electronic annotation /// 0005215 // transporter activity // inferred from electronic annotation /// 0005524 // ATP binding // inferred from electronic annotation /// 0015417 // polyamine-transporting ATPase activity // inferred from electronic annotation /// 0016787 // hydrolase activity // inferred from electronic annotation /// 0016820 // hydrolas…	---	---	---	---	This probe set was annotated using the Matching Probes based pipeline to a pseudoCAP identifier using 1 transcripts. // false // Matching Probes // A	PA0302(13)	PA0302 // product= polyamine transport protein PotG; Class 1 gene= spuF function= Transport of small molecules // pseudoCAP // 13 // ---	---	0.0586988	0.367835	0.717622	0.936097	-6.08534	0.203325	1.27413	0.220079	0.962025
PA0303_potH_at	P. aeruginosa Genome Array	Pseudomonas aeruginosa	2010-08-10	Exemplar sequence	Pseudomonas Genome Database	PA0303_potH	PA0303 /GENE=potH /DEF=polyamine transport protein PotH /FUNCTION=Membrane proteins; Transport of small molecules	PA0303	---	---	---	gb|AE004091|AE004091:342292-343174 (+) // 100.0 //	polyamine transport protein PotH	spuG	---	---	---	---	Q9I6I8	---	---	---	---	---	---	---	---	---	---	0006810 // transport // inferred from electronic annotation	0005886 // plasma membrane // inferred from electronic annotation /// 0016020 // membrane // inferred from electronic annotation /// 0016021 // integral to membrane // inferred from electronic annotation	0005215 // transporter activity // inferred from electronic annotation	---	---	NP_248994.1 // span:7-28,81-103,110-132,161-183,216-238,260-282 // numtm:6	---	This probe set was annotated using the Matching Probes based pipeline to a pseudoCAP identifier using 1 transcripts. // false // Matching Probes // A	PA0303(13)	PA0303 // product= polyamine transport protein PotH; Class 1 gene= spuG function= Membrane proteins ; Transport of small molecules // pseudoCAP // 13 // ---	---	-0.201505	-1.16342	0.261028	0.759401	-5.49557	0.125516	0.724691	0.478683	0.982109
PA0304_potI_at	P. aeruginosa Genome Array	Pseudomonas aeruginosa	2010-08-10	Exemplar sequence	Pseudomonas Genome Database	PA0304_potI	PA0304 /GENE=potI /DEF=polyamine transport protein PotI /FUNCTION=Membrane proteins; Transport of small molecules	PA0304	---	---	---	gb|AE004091|AE004091:343256-344126 (+) // 100.0 //	polyamine transport protein PotI	spuH	---	---	---	---	Q9I6I7	---	---	---	---	---	---	---	---	---	---	0006810 // transport // inferred from electronic annotation	0005886 // plasma membrane // inferred from electronic annotation /// 0016020 // membrane // inferred from electronic annotation /// 0016021 // integral to membrane // inferred from electronic annotation	0005215 // transporter activity // inferred from electronic annotation	---	---	NP_248995.1 // span:7-29,66-88,101-123,136-158,179-201,237-259 // numtm:6	---	This probe set was annotated using the Matching Probes based pipeline to a pseudoCAP identifier using 1 transcripts. // false // Matching Probes // A	PA0304(13)	PA0304 // product= polyamine transport protein PotI; Class 1 gene= spuH function= Membrane proteins ; Transport of small molecules // pseudoCAP // 13 // ---	---	-0.164688	-1.17144	0.257883	0.756633	-5.48684	0.0921813	0.65569	0.520964	0.985027
PA0305_at	P. aeruginosa Genome Array	Pseudomonas aeruginosa	2010-08-10	Exemplar sequence	Pseudomonas Genome Database	PA0305	PA0305 /DEF=hypothetical protein /FUNCTION=Hypothetical, unclassified, unknown	PA0305	---	---	---	gb|AE004091|AE004091:344303-346691 (-) // 100.0 //	---	---	---	---	---	---	Q9I6I6	---	---	---	---	---	---	---	---	---	---	0017000 // antibiotic biosynthetic process // inferred from electronic annotation	---	0016787 // hydrolase activity // inferred from electronic annotation /// 0016811 // hydrolase activity, acting on carbon-nitrogen (but not peptide) bonds, in linear amides // inferred from electronic annotation	---	---	NP_248996.1 // span:5-24 // numtm:1	---	This probe set was annotated using the Matching Probes based pipeline to a pseudoCAP identifier using 1 transcripts. // false // Matching Probes // A	PA0305(13)	PA0305 // product= hypothetical protein; Class 4 gene= function= Hypothetical, unclassified, unknown // pseudoCAP // 13 // ---	---	0.301125	2.29208	0.0351964	0.48838	-3.85553	0.117681	0.895757	0.383125	0.968306
PA0306_at	P. aeruginosa Genome Array	Pseudomonas aeruginosa	2010-08-10	Exemplar sequence	Pseudomonas Genome Database	PA0306	PA0306 /DEF=probable transcriptional regulator /FUNCTION=Transcriptional regulators	PA0306	---	---	---	gb|AE004091|AE004091:346801-347854 (+) // 100.0 //	---	---	---	---	---	---	Q9I6I5	---	---	---	---	---	---	---	---	---	---	0006350 // transcription // inferred from electronic annotation /// 0045449 // regulation of transcription // inferred from electronic annotation	---	0003677 // DNA binding // inferred from electronic annotation	---	---	---	---	This probe set was annotated using the Matching Probes based pipeline to a pseudoCAP identifier using 1 transcripts. // false // Matching Probes // A	PA0306(13)	PA0306 // product= probable transcriptional regulator; Class 3 gene= function= Transcriptional regulators // pseudoCAP // 13 // ---	---	0.0899825	0.619697	0.543829	0.884485	-5.96138	-0.110852	-0.763426	0.45587	0.97461
PA0307_at	P. aeruginosa Genome Array	Pseudomonas aeruginosa	2010-08-10	Exemplar sequence	Pseudomonas Genome Database	PA0307	PA0307 /DEF=hypothetical protein /FUNCTION=Hypothetical, unclassified, unknown	PA0307	---	---	---	gb|AE004091|AE004091:348440-349052 (-) // 100.0 //	---	---	---	---	---	---	Q9I6I4	---	---	---	---	---	---	---	---	---	---	---	---	---	---	---	NP_248998.1 // span:20-42 // numtm:1	---	This probe set was annotated using the Matching Probes based pipeline to a pseudoCAP identifier using 1 transcripts. // false // Matching Probes // A	PA0307(13)	PA0307 // product= hypothetical protein; Class 4 gene= function= Hypothetical, unclassified, unknown // pseudoCAP // 13 // ---	---	-0.155905	-1.00644	0.328581	0.802668	-5.65618	-0.0236241	-0.152504	0.880619	0.990426
PA0308_at	P. aeruginosa Genome Array	Pseudomonas aeruginosa	2010-08-10	Exemplar sequence	Pseudomonas Genome Database	PA0308	PA0308 /DEF=hypothetical protein /FUNCTION=Hypothetical, unclassified, unknown	PA0308	---	---	---	gb|AE004091|AE004091:349050-350070 (+) // 100.0 //	---	---	---	---	---	---	Q9I6I3	---	---	---	---	---	---	---	---	---	---	---	---	---	---	---	---	---	This probe set was annotated using the Matching Probes based pipeline to a pseudoCAP identifier using 1 transcripts. // false // Matching Probes // A	PA0308(13)	PA0308 // product= hypothetical protein; Class 4 gene= function= Hypothetical, unclassified, unknown // pseudoCAP // 13 // ---	---	0.109316	0.999629	0.331769	0.80413	-5.66268	0.0467108	0.427141	0.674738	0.986942
PA0309_at	P. aeruginosa Genome Array	Pseudomonas aeruginosa	2010-08-10	Exemplar sequence	Pseudomonas Genome Database	PA0309	PA0309 /DEF=hypothetical protein /FUNCTION=Hypothetical, unclassified, unknown	PA0309	---	---	---	gb|AE004091|AE004091:350089-350842 (-) // 100.0 //	---	---	---	---	---	---	Q9I6I2	---	---	---	---	---	---	---	---	---	---	---	---	---	---	---	---	---	This probe set was annotated using the Matching Probes based pipeline to a pseudoCAP identifier using 1 transcripts. // false // Matching Probes // A	PA0309(13)	PA0309 // product= hypothetical protein; Class 4 gene= function= Hypothetical, unclassified, unknown // pseudoCAP // 13 // ---	---	0.160195	1.46906	0.160421	0.689055	-5.12851	0.159041	1.45848	0.163279	0.943391
PA0310_at	P. aeruginosa Genome Array	Pseudomonas aeruginosa	2010-08-10	Exemplar sequence	Pseudomonas Genome Database	PA0310	PA0310 /DEF=hypothetical protein /FUNCTION=Hypothetical, unclassified, unknown	PA0310	---	---	---	gb|AE004091|AE004091:350890-351589 (+) // 100.0 //	---	---	---	---	---	---	Q9I6I1	---	---	---	---	---	---	---	---	---	---	0055114 // oxidation reduction // inferred from electronic annotation	---	0005506 // iron ion binding // inferred from electronic annotation /// 0016491 // oxidoreductase activity // inferred from electronic annotation /// 0016705 // oxidoreductase activity, acting on paired donors, with incorporation or reduction of molecular oxygen // inferred from electronic annotation /// 0031418 // L-ascorbic acid binding // inferred from electronic annotation	---	---	---	---	This probe set was annotated using the Matching Probes based pipeline to a pseudoCAP identifier using 1 transcripts. // false // Matching Probes // A	PA0310(13)	PA0310 // product= hypothetical protein; Class 4 gene= function= Hypothetical, unclassified, unknown // pseudoCAP // 13 // ---	---	-0.335446	-2.36634	0.0303505	0.477229	-3.72519	-0.133526	-0.941934	0.359667	0.966977
PA0311_at	P. aeruginosa Genome Array	Pseudomonas aeruginosa	2010-08-10	Exemplar sequence	Pseudomonas Genome Database	PA0311	PA0311 /DEF=hypothetical protein /FUNCTION=Hypothetical, unclassified, unknown	PA0311	---	---	---	gb|AE004091|AE004091:351610-352165 (-) // 100.0 //	---	---	---	---	---	---	Q9I6I0	---	---	---	---	---	---	---	---	---	---	---	---	---	---	---	---	---	This probe set was annotated using the Matching Probes based pipeline to a pseudoCAP identifier using 1 transcripts. // false // Matching Probes // A	PA0311(13)	PA0311 // product= hypothetical protein; Class 4 gene= function= Hypothetical, unclassified, unknown // pseudoCAP // 13 // ---	---	0.151	0.959493	0.35101	0.816031	-5.70025	-0.131717	-0.836962	0.414443	0.97461
PA0312_at	P. aeruginosa Genome Array	Pseudomonas aeruginosa	2010-08-10	Exemplar sequence	Pseudomonas Genome Database	PA0312	PA0312 /DEF=conserved hypothetical protein /FUNCTION=Hypothetical, unclassified, unknown	PA0312	---	---	---	gb|AE004091|AE004091:352430-352925 (+) // 100.0 //	---	---	---	---	---	---	Q9I6H9	---	---	---	---	---	---	---	---	---	---	---	---	---	---	---	---	---	This probe set was annotated using the Matching Probes based pipeline to a pseudoCAP identifier using 1 transcripts. // false // Matching Probes // A	PA0312(13)	PA0312 // product= conserved hypothetical protein; Class 4 gene= function= Hypothetical, unclassified, unknown // pseudoCAP // 13 // ---	---	0.0773485	0.425794	0.6757	0.922407	-6.06227	-0.418113	-2.30166	0.0345332	0.893621
PA0313_at	P. aeruginosa Genome Array	Pseudomonas aeruginosa	2010-08-10	Exemplar sequence	Pseudomonas Genome Database	PA0313	PA0313 /DEF=probable permease of ABC transporter /FUNCTION=Membrane proteins; Transport of small molecules	PA0313	---	---	---	gb|AE004091|AE004091:352927-353620 (-) // 100.0 //	---	---	---	---	---	---	Q9I6H8	---	---	---	---	---	---	---	---	---	---	0006810 // transport // inferred from electronic annotation	0005886 // plasma membrane // inferred from electronic annotation /// 0016020 // membrane // inferred from electronic annotation /// 0016021 // integral to membrane // inferred from electronic annotation	0005215 // transporter activity // inferred from electronic annotation	---	---	NP_249004.1 // span:7-26,30-52,64-86,91-113 // numtm:4	---	This probe set was annotated using the Matching Probes based pipeline to a pseudoCAP identifier using 1 transcripts. // false // Matching Probes // A	PA0313(13)	PA0313 // product= L-cysteine transporter of ABC system YecS; Class 3 gene= function= Membrane proteins ; Transport of small molecules // pseudoCAP // 13 // ---	---	-0.20383	-1.80118	0.0897762	0.621269	-4.65829	-0.0485044	-0.428618	0.673684	0.986942
PA0314_at	P. aeruginosa Genome Array	Pseudomonas aeruginosa	2010-08-10	Exemplar sequence	Pseudomonas Genome Database	PA0314	PA0314 /DEF=probable binding protein component of ABC transporter /FUNCTION=Transport of small molecules	PA0314	---	---	---	gb|AE004091|AE004091:353691-354462 (-) // 100.0 //	---	---	---	---	---	---	Q9I6H7	---	---	---	---	---	---	---	---	---	---	0006810 // transport // inferred from electronic annotation	0030288 // outer membrane-bounded periplasmic space // inferred from electronic annotation	0005215 // transporter activity // inferred from electronic annotation	---	---	---	---	This probe set was annotated using the Matching Probes based pipeline to a pseudoCAP identifier using 1 transcripts. // false // Matching Probes // A	PA0314(13)	PA0314 // product= L-cysteine transporter of ABC system FliY; Class 3 gene= function= Transport of small molecules // pseudoCAP // 13 // ---	---	-0.0658235	-0.547075	0.591571	0.899673	-6.0034	-0.0284114	-0.236134	0.816203	0.990426
PA0315_at	P. aeruginosa Genome Array	Pseudomonas aeruginosa	2010-08-10	Exemplar sequence	Pseudomonas Genome Database	PA0315	PA0315 /DEF=hypothetical protein /FUNCTION=Hypothetical, unclassified, unknown	PA0315	---	---	---	gb|AE004091|AE004091:354754-355192 (+) // 100.0 //	---	---	---	---	---	---	Q9I6H6	---	---	---	---	---	---	---	---	---	---	---	---	---	---	---	---	---	This probe set was annotated using the Matching Probes based pipeline to a pseudoCAP identifier using 1 transcripts. // false // Matching Probes // A	PA0315(13)	PA0315 // product= hypothetical protein; Class 4 gene= function= Hypothetical, unclassified, unknown // pseudoCAP // 13 // ---	---	-0.150913	-0.753356	0.461736	0.855066	-5.87112	0.0796119	0.397423	0.696094	0.987643
PA0316_serA_at	P. aeruginosa Genome Array	Pseudomonas aeruginosa	2010-08-10	Exemplar sequence	Pseudomonas Genome Database	PA0316_serA	PA0316 /GENE=serA /DEF=D-3-phosphoglycerate dehydrogenase /FUNCTION=Amino acid biosynthesis and metabolism	PA0316	---	---	---	gb|AE004091|AE004091:355248-356478 (-) // 100.0 //	D-3-phosphoglycerate dehydrogenase	serA	---	---	---	---	Q9I6H5	EC:1.1.1.95	---	---	---	---	---	---	---	---	---	0008152 // metabolic process // inferred from electronic annotation /// 0055114 // oxidation reduction // inferred from electronic annotation	---	0003824 // catalytic activity // inferred from electronic annotation /// 0005488 // binding // inferred from electronic annotation /// 0016491 // oxidoreductase activity // inferred from electronic annotation /// 0016597 // amino acid binding // inferred from electronic annotation /// 0016616 // oxidoreductase activity, acting on the CH-OH group of donors, NAD or NADP as acceptor // inferred from…	Glycine, serine and threonine metabolism // ---	---	---	---	This probe set was annotated using the Matching Probes based pipeline to a pseudoCAP identifier using 1 transcripts. // false // Matching Probes // A	PA0316(13)	PA0316 // product= D-3-phosphoglycerate dehydrogenase; Class 2 gene= serA function= Amino acid biosynthesis and metabolism // pseudoCAP // 13 // ---	---	-0.0130135	-0.0916877	0.928038	0.989952	-6.14932	0.155607	1.09634	0.288505	0.962346
PA0317_at	P. aeruginosa Genome Array	Pseudomonas aeruginosa	2010-08-10	Exemplar sequence	Pseudomonas Genome Database	PA0317	PA0317 /DEF=hypothetical protein /FUNCTION=Hypothetical, unclassified, unknown	PA0317	---	---	---	gb|AE004091|AE004091:356681-358076 (+) // 100.0 //	---	---	---	---	---	---	Q9I6H4	---	---	---	---	---	---	---	---	---	---	---	---	0003824 // catalytic activity // inferred from electronic annotation /// 0016491 // oxidoreductase activity // inferred from electronic annotation /// 0050660 // FAD binding // inferred from electronic annotation	---	---	---	---	This probe set was annotated using the Matching Probes based pipeline to a pseudoCAP identifier using 1 transcripts. // false // Matching Probes // A	PA0317(13)	PA0317 // product= hypothetical protein; Class 4 gene= function= Hypothetical, unclassified, unknown // pseudoCAP // 13 // ---	---	-0.0654022	-0.486664	0.632828	0.913051	-6.0345	-0.0281526	-0.209486	0.836605	0.990426
PA0318_at	P. aeruginosa Genome Array	Pseudomonas aeruginosa	2010-08-10	Exemplar sequence	Pseudomonas Genome Database	PA0318	PA0318 /DEF=conserved hypothetical protein /FUNCTION=Hypothetical, unclassified, unknown; Putative enzymes	PA0318	---	---	---	gb|AE004091|AE004091:358167-358833 (+) // 100.0 //	---	---	---	---	---	---	Q9I6H3	---	---	---	---	---	---	---	---	---	---	0008152 // metabolic process // inferred from electronic annotation	---	0003824 // catalytic activity // inferred from electronic annotation	---	---	---	---	This probe set was annotated using the Matching Probes based pipeline to a pseudoCAP identifier using 1 transcripts. // false // Matching Probes // A	PA0318(13)	PA0318 // product= conserved hypothetical protein; Class 4 gene= function= Putative enzymes // pseudoCAP // 13 // ---	---	-0.0976413	-0.540852	0.595758	0.901428	-6.00676	0.0421683	0.233578	0.818155	0.990426
PA0319_at	P. aeruginosa Genome Array	Pseudomonas aeruginosa	2010-08-10	Exemplar sequence	Pseudomonas Genome Database	PA0319	PA0319 /DEF=hypothetical protein /FUNCTION=Hypothetical, unclassified, unknown	PA0319	---	---	---	gb|AE004091|AE004091:358931-359921 (+) // 100.0 //	---	---	---	---	---	---	Q9I6H2	---	---	---	---	---	---	---	---	---	---	---	---	---	---	---	NP_249010.1 // span:31-50 // numtm:1	---	This probe set was annotated using the Matching Probes based pipeline to a pseudoCAP identifier using 1 transcripts. // false // Matching Probes // A	PA0319(13)	PA0319 // product= hypothetical protein; Class 4 gene= function= Hypothetical, unclassified, unknown // pseudoCAP // 13 // ---	---	-0.17511	-1.45212	0.165016	0.690944	-5.15061	-0.0657006	-0.54483	0.593079	0.985027
PA0320_at	P. aeruginosa Genome Array	Pseudomonas aeruginosa	2010-08-10	Exemplar sequence	Pseudomonas Genome Database	PA0320	PA0320 /DEF=conserved hypothetical protein /FUNCTION=Hypothetical, unclassified, unknown	PA0320	---	---	---	gb|AE004091|AE004091:359982-360333 (+) // 100.0 //	---	---	---	---	---	---	Q9I6H1	---	---	---	---	---	---	---	---	---	---	---	---	---	---	---	---	---	This probe set was annotated using the Matching Probes based pipeline to a pseudoCAP identifier using 1 transcripts. // false // Matching Probes // A	PA0320(13)	PA0320 // product= conserved hypothetical protein; Class 4 gene= function= Hypothetical, unclassified, unknown // pseudoCAP // 13 // ---	---	-0.374297	-2.00643	0.0613001	0.559049	-4.33634	-0.470134	-2.52017	0.0222345	0.819513
PA0321_at	P. aeruginosa Genome Array	Pseudomonas aeruginosa	2010-08-10	Exemplar sequence	Pseudomonas Genome Database	PA0321	PA0321 /DEF=probable acetylpolyamine aminohydrolase /FUNCTION=Putative enzymes	PA0321	---	---	---	gb|AE004091|AE004091:360413-361448 (-) // 100.0 //	---	---	---	---	---	---	Q9I6H0	---	---	---	---	---	---	---	---	---	---	---	---	0016787 // hydrolase activity // inferred from electronic annotation	---	---	---	---	This probe set was annotated using the Matching Probes based pipeline to a pseudoCAP identifier using 1 transcripts. // false // Matching Probes // A	PA0321(13)	PA0321 // product= probable acetylpolyamine aminohydrolase; Class 3 gene= function= Putative enzymes // pseudoCAP // 13 // ---	---	0.233366	2.12532	0.04881	0.526213	-4.14046	0.0920875	0.838663	0.413514	0.97461
PA0322_at	P. aeruginosa Genome Array	Pseudomonas aeruginosa	2010-08-10	Exemplar sequence	Pseudomonas Genome Database	PA0322	PA0322 /DEF=probable transporter /FUNCTION=Membrane proteins; Transport of small molecules	PA0322	---	---	---	gb|AE004091|AE004091:361463-362858 (-) // 100.0 //	---	---	---	---	---	---	Q9I6G9	---	---	---	---	---	---	---	---	---	---	0006810 // transport // inferred from electronic annotation /// 0006865 // amino acid transport // inferred from electronic annotation /// 0055085 // transmembrane transport // inferred from electronic annotation	0016020 // membrane // inferred from electronic annotation /// 0016021 // integral to membrane // inferred from electronic annotation	0015171 // amino acid transmembrane transporter activity // inferred from electronic annotation	---	---	NP_249013.1 // span:30-52,67-86,106-128,143-165,172-194,214-236,249-271,303-325,346-368,372-394,407-424,429-451 // numtm:12	---	This probe set was annotated using the Matching Probes based pipeline to a pseudoCAP identifier using 1 transcripts. // false // Matching Probes // A	PA0322(13)	PA0322 // product= probable transporter; Class 3 gene= function= Membrane proteins ; Transport of small molecules // pseudoCAP // 13 // ---	---	0.293633	2.02004	0.0597371	0.556791	-4.31425	-0.0901804	-0.620393	0.543382	0.985027
PA0323_at	P. aeruginosa Genome Array	Pseudomonas aeruginosa	2010-08-10	Exemplar sequence	Pseudomonas Genome Database	PA0323	PA0323 /DEF=probable binding protein component of ABC transporter /FUNCTION=Transport of small molecules	PA0323	---	---	---	gb|AE004091|AE004091:363278-364322 (-) // 100.0 //	---	---	---	---	---	---	Q9I6G8	---	---	---	---	---	---	---	---	---	---	0006810 // transport // inferred from electronic annotation	0030288 // outer membrane-bounded periplasmic space // inferred from electronic annotation	0005215 // transporter activity // inferred from electronic annotation	---	---	---	---	This probe set was annotated using the Matching Probes based pipeline to a pseudoCAP identifier using 1 transcripts. // false // Matching Probes // A	PA0323(13)	PA0323 // product= probable binding protein component of ABC transporter; Class 3 gene= function= Transport of small molecules // pseudoCAP // 13 // ---	---	0.0184814	0.124154	0.902677	0.985164	-6.14578	-0.140123	-0.941316	0.359974	0.966977
PA0324_at	P. aeruginosa Genome Array	Pseudomonas aeruginosa	2010-08-10	Exemplar sequence	Pseudomonas Genome Database	PA0324	PA0324 /DEF=probable permease of ABC transporter /FUNCTION=Membrane proteins; Transport of small molecules	PA0324	---	---	---	gb|AE004091|AE004091:364369-365158 (-) // 100.0 //	---	---	---	---	---	---	Q9I6G7	---	---	---	---	---	---	---	---	---	---	0006810 // transport // inferred from electronic annotation	0005886 // plasma membrane // inferred from electronic annotation /// 0016020 // membrane // inferred from electronic annotation /// 0016021 // integral to membrane // inferred from electronic annotation	0005215 // transporter activity // inferred from electronic annotation	---	---	NP_249015.1 // span:15-37,68-90,105-127,132-154,179-201,206-228,238-257 // numtm:7	---	This probe set was annotated using the Matching Probes based pipeline to a pseudoCAP identifier using 1 transcripts. // false // Matching Probes // A	PA0324(13)	PA0324 // product= probable permease of ABC transporter; Class 3 gene= function= Membrane proteins ; Transport of small molecules // pseudoCAP // 13 // ---	---	0.209232	1.34537	0.196509	0.711808	-5.28527	0.125587	0.807528	0.430726	0.97461
PA0325_at	P. aeruginosa Genome Array	Pseudomonas aeruginosa	2010-08-10	Exemplar sequence	Pseudomonas Genome Database	PA0325	PA0325 /DEF=probable permease of ABC transporter /FUNCTION=Membrane proteins; Transport of small molecules	PA0325	---	---	---	gb|AE004091|AE004091:365154-366084 (-) // 100.0 //	---	---	---	---	---	---	Q9I6G6	---	---	---	---	---	---	---	---	---	---	0006810 // transport // inferred from electronic annotation	0005886 // plasma membrane // inferred from electronic annotation /// 0016020 // membrane // inferred from electronic annotation /// 0016021 // integral to membrane // inferred from electronic annotation	0005215 // transporter activity // inferred from electronic annotation	---	---	NP_249016.1 // span:22-44,95-117,124-146,176-198,223-245,276-298 // numtm:6	---	This probe set was annotated using the Matching Probes based pipeline to a pseudoCAP identifier using 1 transcripts. // false // Matching Probes // A	PA0325(13)	PA0325 // product= probable permease of ABC transporter; Class 3 gene= function= Membrane proteins ; Transport of small molecules // pseudoCAP // 13 // ---	---	0.0904724	0.720574	0.481147	0.859576	-5.89478	0.0178508	0.142174	0.888645	0.993503
PA0326_at	P. aeruginosa Genome Array	Pseudomonas aeruginosa	2010-08-10	Exemplar sequence	Pseudomonas Genome Database	PA0326	PA0326 /DEF=probable ATP-binding component of ABC transporter /FUNCTION=Transport of small molecules	PA0326	---	---	---	gb|AE004091|AE004091:366080-367130 (-) // 100.0 //	---	---	---	---	---	---	Q9I6G5	---	---	---	---	---	---	---	---	---	---	0006810 // transport // inferred from electronic annotation /// 0015846 // polyamine transport // inferred from electronic annotation	0005886 // plasma membrane // inferred from electronic annotation /// 0016020 // membrane // inferred from electronic annotation /// 0043190 // ATP-binding cassette (ABC) transporter complex // inferred from electronic annotation	0000166 // nucleotide binding // inferred from electronic annotation /// 0005215 // transporter activity // inferred from electronic annotation /// 0005524 // ATP binding // inferred from electronic annotation /// 0015417 // polyamine-transporting ATPase activity // inferred from electronic annotation /// 0016787 // hydrolase activity // inferred from electronic annotation /// 0016820 // hydrolas…	---	---	---	---	This probe set was annotated using the Matching Probes based pipeline to a pseudoCAP identifier using 1 transcripts. // false // Matching Probes // A	PA0326(13)	PA0326 // product= probable ATP-binding component of ABC transporter; Class 3 gene= function= Transport of small molecules // pseudoCAP // 13 // ---	---	-0.131686	-1.21842	0.240015	0.74644	-5.43466	-0.067002	-0.619933	0.543677	0.985027
PA0327_at	P. aeruginosa Genome Array	Pseudomonas aeruginosa	2010-08-10	Exemplar sequence	Pseudomonas Genome Database	PA0327	PA0327 /DEF=hypothetical protein /FUNCTION=Hypothetical, unclassified, unknown	PA0327	---	---	---	gb|AE004091|AE004091:367457-368423 (+) // 100.0 //	---	---	---	---	---	---	Q9I6G4	---	---	---	---	---	---	---	---	---	---	---	---	---	---	---	NP_249018.1 // span:21-43 // numtm:1	---	This probe set was annotated using the Matching Probes based pipeline to a pseudoCAP identifier using 1 transcripts. // false // Matching Probes // A	PA0327(13)	PA0327 // product= hypothetical protein; Class 4 gene= function= Hypothetical, unclassified, unknown // pseudoCAP // 13 // ---	---	0.0568231	0.537653	0.597916	0.901765	-6.00848	-0.0601104	-0.568757	0.577098	0.985027
PA0328_at	P. aeruginosa Genome Array	Pseudomonas aeruginosa	2010-08-10	Exemplar sequence	Pseudomonas Genome Database	PA0328	PA0328 /DEF=hypothetical protein /FUNCTION=Hypothetical, unclassified, unknown	PA0328	---	---	---	gb|AE004091|AE004091:368462-370406 (-) // 100.0 //	---	---	---	---	---	---	Q9I6G3	---	---	---	---	---	---	---	---	---	---	0006508 // proteolysis // inferred from electronic annotation	0019867 // outer membrane // inferred from electronic annotation	0008233 // peptidase activity // inferred from electronic annotation	---	---	---	---	This probe set was annotated using the Matching Probes based pipeline to a pseudoCAP identifier using 1 transcripts. // false // Matching Probes // A	PA0328(13)	PA0328 // product= hypothetical protein; Class 4 gene= function= Hypothetical, unclassified, unknown // pseudoCAP // 13 // ---	---	0.0824987	0.689757	0.49983	0.866162	-5.91613	-0.21003	-1.75603	0.0974231	0.927102
PA0329_at	P. aeruginosa Genome Array	Pseudomonas aeruginosa	2010-08-10	Exemplar sequence	Pseudomonas Genome Database	PA0329	PA0329 /DEF=conserved hypothetical protein /FUNCTION=Hypothetical, unclassified, unknown	PA0329	---	---	---	gb|AE004091|AE004091:370706-371039 (-) // 100.0 //	---	---	---	---	---	---	Q9I6G2	---	---	---	---	---	---	---	---	---	---	---	---	---	---	---	---	---	This probe set was annotated using the Matching Probes based pipeline to a pseudoCAP identifier using 1 transcripts. // false // Matching Probes // A	PA0329(13)	PA0329 // product= conserved hypothetical protein; Class 4 gene= function= Hypothetical, unclassified, unknown // pseudoCAP // 13 // ---	---	-0.00821746	-0.0434196	0.965882	0.99486	-6.15263	0.127637	0.674411	0.509288	0.985027
PA0330_rpiA_at	P. aeruginosa Genome Array	Pseudomonas aeruginosa	2010-08-10	Exemplar sequence	Pseudomonas Genome Database	PA0330_rpiA	PA0330 /GENE=rpiA /DEF=ribose 5-phosphate isomerase /FUNCTION=Energy metabolism	PA0330	---	---	---	gb|AE004091|AE004091:371162-371834 (-) // 100.0 //	ribose 5-phosphate isomerase	rpiA	---	---	---	---	Q9I6G1	EC:5.3.1.6	---	---	---	---	---	---	---	---	---	0009052 // pentose-phosphate shunt, non-oxidative branch // inferred from electronic annotation	---	0004751 // ribose-5-phosphate isomerase activity // inferred from electronic annotation /// 0016853 // isomerase activity // inferred from electronic annotation	Carbon fixation // --- /// Pentose phosphate cycle // ---	---	---	---	This probe set was annotated using the Matching Probes based pipeline to a pseudoCAP identifier using 1 transcripts. // false // Matching Probes // A	PA0330(13)	PA0330 // product= ribose 5-phosphate isomerase; Class 2 gene= rpiA function= Energy metabolism // pseudoCAP // 13 // ---	---	-0.145973	-0.844304	0.410443	0.836878	-5.80036	0.185256	1.07152	0.299194	0.962346
PA0331_ilvA1_at	P. aeruginosa Genome Array	Pseudomonas aeruginosa	2010-08-10	Exemplar sequence	Pseudomonas Genome Database	PA0331_ilvA1	PA0331 /GENE=ilvA1 /DEF=threonine dehydratase, biosynthetic /FUNCTION=Amino acid biosynthesis and metabolism	PA0331	---	---	---	gb|AE004091|AE004091:372091-373606 (+) // 100.0 //	threonine dehydratase, biosynthetic	ilvA1	---	---	---	---	Q9I6G0	EC:4.2.1.16	---	---	---	---	---	---	---	---	---	0006520 // cellular amino acid metabolic process // inferred from electronic annotation /// 0008152 // metabolic process // inferred from electronic annotation /// 0009097 // isoleucine biosynthetic process // inferred from electronic annotation	---	0003824 // catalytic activity // inferred from electronic annotation /// 0004794 // L-threonine ammonia-lyase activity // inferred from electronic annotation /// 0030170 // pyridoxal phosphate binding // inferred from electronic annotation	Glycine, serine and threonine metabolism // ---	---	---	---	This probe set was annotated using the Matching Probes based pipeline to a pseudoCAP identifier using 1 transcripts. // false // Matching Probes // A	PA0331(13)	PA0331 // product= threonine dehydratase, biosynthetic; Class 2 gene= ilvA1 function= Amino acid biosynthesis and metabolism // pseudoCAP // 13 // ---	---	-0.0401815	-0.31018	0.760265	0.951443	-6.105	-0.0914253	-0.705756	0.490078	0.983895
PA0332_at	P. aeruginosa Genome Array	Pseudomonas aeruginosa	2010-08-10	Exemplar sequence	Pseudomonas Genome Database	PA0332	PA0332 /DEF=hypothetical protein /FUNCTION=Hypothetical, unclassified, unknown	PA0332	---	---	---	gb|AE004091|AE004091:373725-374193 (+) // 100.0 //	---	---	---	---	---	---	Q9I6F9	---	---	---	---	---	---	---	---	---	---	---	---	---	---	---	NP_249023.1 // span:10-29,50-72,82-101,129-151 // numtm:4	---	This probe set was annotated using the Matching Probes based pipeline to a pseudoCAP identifier using 1 transcripts. // false // Matching Probes // A	PA0332(13)	PA0332 // product= hypothetical protein; Class 4 gene= function= Hypothetical, unclassified, unknown // pseudoCAP // 13 // ---	---	-0.103292	-0.638492	0.531821	0.881142	-5.94969	-0.448604	-2.773	0.0131906	0.819513
PA0333_at	P. aeruginosa Genome Array	Pseudomonas aeruginosa	2010-08-10	Exemplar sequence	Pseudomonas Genome Database	PA0333	PA0333 /DEF=hypothetical protein /FUNCTION=Putative enzymes	PA0333	---	---	---	gb|AE004091|AE004091:374243-375515 (+) // 100.0 //	---	---	---	---	---	---	Q9I6F8	---	---	---	---	---	---	---	---	---	---	0008152 // metabolic process // inferred from electronic annotation /// 0044237 // cellular metabolic process // inferred from electronic annotation	---	0003824 // catalytic activity // inferred from electronic annotation /// 0005488 // binding // inferred from electronic annotation /// 0050662 // coenzyme binding // inferred from electronic annotation	---	IPR005913 // dTDP-4-dehydrorhamnose reductase // 0.0015 /// IPR013120 // Male sterility C-terminal // 2.0E-4	NP_249024.1 // span:302-324,339-361,368-390,394-413 // numtm:4	---	This probe set was annotated using the Matching Probes based pipeline to a pseudoCAP identifier using 1 transcripts. // false // Matching Probes // A	PA0333(13)	PA0333 // product= hypothetical protein; Class 4 gene= function= Putative enzymes // pseudoCAP // 13 // ---	---	0.156484	0.973107	0.344399	0.814909	-5.68766	-0.127985	-0.795882	0.437279	0.97461
PA0334_at	P. aeruginosa Genome Array	Pseudomonas aeruginosa	2010-08-10	Exemplar sequence	Pseudomonas Genome Database	PA0334	PA0334 /DEF=probable MFS transporter /FUNCTION=Membrane proteins; Transport of small molecules	PA0334	---	---	---	gb|AE004091|AE004091:375951-377190 (-) // 100.0 //	---	---	---	---	---	---	Q9I6F7	---	---	---	---	---	---	---	---	---	---	0015904 // tetracycline transport // inferred from electronic annotation /// 0046677 // response to antibiotic // inferred from electronic annotation /// 0055085 // transmembrane transport // inferred from electronic annotation	0016021 // integral to membrane // inferred from electronic annotation	0015520 // tetracycline:hydrogen antiporter activity // inferred from electronic annotation	---	---	NP_249025.1 // span:13-35,45-67,80-102,108-130,143-165,219-241,250-272,292-309,314-336,351-373,380-399 // numtm:11	---	This probe set was annotated using the Matching Probes based pipeline to a pseudoCAP identifier using 1 transcripts. // false // Matching Probes // A	PA0334(13)	PA0334 // product= probable major facilitator superfamily (MFS) transporter; Class 3 gene= function= Membrane proteins ; Transport of small molecules // pseudoCAP // 13 // ---	---	0.0972269	0.717099	0.483233	0.860278	-5.89723	0.0742709	0.547787	0.591093	0.985027
PA0335_at	P. aeruginosa Genome Array	Pseudomonas aeruginosa	2010-08-10	Exemplar sequence	Pseudomonas Genome Database	PA0335	PA0335 /DEF=hypothetical protein /FUNCTION=Hypothetical, unclassified, unknown	PA0335	---	---	---	gb|AE004091|AE004091:377239-377893 (-) // 100.0 //	---	---	---	---	---	---	Q9I6F6	---	---	---	---	---	---	---	---	---	---	0008152 // metabolic process // inferred from electronic annotation	---	0016791 // phosphatase activity // inferred from electronic annotation	---	IPR005834 // Haloacid dehalogenase-like hydrolase // 1.9E-5	---	---	This probe set was annotated using the Matching Probes based pipeline to a pseudoCAP identifier using 1 transcripts. // false // Matching Probes // A	PA0335(13)	PA0335 // product= hypothetical protein; Class 4 gene= function= Hypothetical, unclassified, unknown // pseudoCAP // 13 // ---	---	0.160017	1.27968	0.218167	0.734276	-5.36406	0.0565938	0.452591	0.656673	0.985027
PA0336_at	P. aeruginosa Genome Array	Pseudomonas aeruginosa	2010-08-10	Exemplar sequence	Pseudomonas Genome Database	PA0336	PA0336 /DEF=conserved hypothetical protein /FUNCTION=Hypothetical, unclassified, unknown	PA0336	---	---	---	gb|AE004091|AE004091:378096-378576 (+) // 100.0 //	Nudix hydrolase YgdP	ygdP	---	---	---	---	Q9X4P2	---	---	---	---	---	---	---	---	---	---	---	---	0016787 // hydrolase activity // inferred from electronic annotation /// 0016818 // hydrolase activity, acting on acid anhydrides, in phosphorus-containing anhydrides // inferred from electronic annotation	---	---	---	---	This probe set was annotated using the Matching Probes based pipeline to a pseudoCAP identifier using 1 transcripts. // false // Matching Probes // A	PA0336(13)	PA0336 // product= Nudix hydrolase YgdP; Class 2 gene= ygdP function= Nucleotide biosynthesis and metabolism // pseudoCAP // 13 // ---	---	-0.264316	-1.55274	0.139248	0.683	-5.01654	-0.0275828	-0.162037	0.873223	0.990426
PA0337_ptsP_at	P. aeruginosa Genome Array	Pseudomonas aeruginosa	2010-08-10	Exemplar sequence	Pseudomonas Genome Database	PA0337_ptsP	PA0337 /GENE=ptsP /DEF=phosphoenolpyruvate-protein phosphotransferase PtsP /FUNCTION=Transport of small molecules	PA0337	---	---	---	gb|AE004091|AE004091:378598-380878 (+) // 100.0 //	phosphoenolpyruvate-protein phosphotransferase PtsP	ptsP	---	---	---	---	Q9X4P3	EC:2.7.3.9	---	---	---	---	---	---	---	---	---	0009401 // phosphoenolpyruvate-dependent sugar phosphotransferase system // inferred from electronic annotation /// 0016310 // phosphorylation // inferred from electronic annotation	0005737 // cytoplasm // inferred from electronic annotation	0003824 // catalytic activity // inferred from electronic annotation /// 0005351 // sugar:hydrogen symporter activity // inferred from electronic annotation /// 0008965 // phosphoenolpyruvate-protein phosphotransferase activity // inferred from electronic annotation /// 0016301 // kinase activity // inferred from electronic annotation /// 0016740 // transferase activity // inferred from electroni…	---	---	---	---	This probe set was annotated using the Matching Probes based pipeline to a pseudoCAP identifier using 1 transcripts. // false // Matching Probes // A	PA0337(13)	PA0337 // product= phosphoenolpyruvate-protein phosphotransferase PtsP; Class 1 gene= ptsP function= Transport of small molecules // pseudoCAP // 13 // ---	---	0.22436	2.05872	0.0554878	0.538402	-4.25099	0.0462332	0.424234	0.676815	0.986942
PA0338_at	P. aeruginosa Genome Array	Pseudomonas aeruginosa	2010-08-10	Exemplar sequence	Pseudomonas Genome Database	PA0338	PA0338 /DEF=hypothetical protein /FUNCTION=Hypothetical, unclassified, unknown	PA0338	---	---	---	gb|AE004091|AE004091:380903-382034 (+) // 100.0 //	---	---	---	---	---	---	Q9I6F5	---	---	---	---	---	---	---	---	---	---	0000160 // two-component signal transduction system (phosphorelay) // inferred from electronic annotation /// 0006355 // regulation of transcription, DNA-dependent // inferred from electronic annotation /// 0007165 // signal transduction // inferred from electronic annotation	---	0000155 // two-component sensor activity // inferred from electronic annotation /// 0004871 // signal transducer activity // inferred from electronic annotation	---	---	---	---	This probe set was annotated using the Matching Probes based pipeline to a pseudoCAP identifier using 1 transcripts. // false // Matching Probes // A	PA0338(13)	PA0338 // product= hypothetical protein; Class 4 gene= function= Hypothetical, unclassified, unknown ; Motility & Attachment // pseudoCAP // 13 // ---	---	-0.197258	-1.81262	0.0879254	0.621269	-4.64094	-0.174759	-1.60587	0.127062	0.936582
PA0339_at	P. aeruginosa Genome Array	Pseudomonas aeruginosa	2010-08-10	Exemplar sequence	Pseudomonas Genome Database	PA0339	PA0339 /DEF=hypothetical protein /FUNCTION=Hypothetical, unclassified, unknown	PA0339	---	---	---	gb|AE004091|AE004091:382037-382793 (-) // 100.0 //	---	---	---	---	---	---	Q9I6F4	---	---	---	---	---	---	---	---	---	---	---	---	---	---	---	---	---	This probe set was annotated using the Matching Probes based pipeline to a pseudoCAP identifier using 1 transcripts. // false // Matching Probes // A	PA0339(13)	PA0339 // product= hypothetical protein; Class 4 gene= function= Hypothetical, unclassified, unknown // pseudoCAP // 13 // ---	---	0.125869	0.793365	0.438704	0.85029	-5.84091	-0.00537152	-0.0338571	0.973393	0.997977
PA0340_at	P. aeruginosa Genome Array	Pseudomonas aeruginosa	2010-08-10	Exemplar sequence	Pseudomonas Genome Database	PA0340	PA0340 /DEF=conserved hypothetical protein /FUNCTION=Hypothetical, unclassified, unknown; Membrane proteins	PA0340	---	---	---	gb|AE004091|AE004091:382914-383718 (+) // 100.0 //	---	---	---	---	---	---	Q9I6F3	---	---	---	---	---	---	---	---	---	---	---	0016021 // integral to membrane // inferred from electronic annotation	---	---	---	NP_249031.1 // span:13-35,45-67,79-101,145-167,180-199,209-231,243-265 // numtm:7	---	This probe set was annotated using the Matching Probes based pipeline to a pseudoCAP identifier using 1 transcripts. // false // Matching Probes // A	PA0340(13)	PA0340 // product= conserved hypothetical protein; Class 4 gene= function= Membrane proteins // pseudoCAP // 13 // ---	---	-0.11685	-0.893109	0.384501	0.830106	-5.75935	0.0354174	0.270703	0.78994	0.989928
PA0341_lgt_at	P. aeruginosa Genome Array	Pseudomonas aeruginosa	2010-08-10	Exemplar sequence	Pseudomonas Genome Database	PA0341_lgt	PA0341 /GENE=lgt /DEF=prolipoprotein diacylglyceryl transferase /FUNCTION=Fatty acid and phospholipid metabolism; Translation, post-translational modification, degradation	PA0341	---	---	---	gb|AE004091|AE004091:383727-384528 (+) // 100.0 //	prolipoprotein diacylglyceryl transferase	lgt	---	---	---	---	Q9I6F2	EC:2.4.99.-	---	---	---	---	---	---	---	---	---	0009249 // protein lipoylation // inferred from electronic annotation /// 0042158 // lipoprotein biosynthetic process // inferred from electronic annotation	0005886 // plasma membrane // inferred from electronic annotation /// 0016020 // membrane // inferred from electronic annotation /// 0016021 // integral to membrane // inferred from electronic annotation	0008961 // phosphatidylglycerol-prolipoprotein diacylglyceryl transferase activity // inferred from electronic annotation /// 0016740 // transferase activity // inferred from electronic annotation /// 0016757 // transferase activity, transferring glycosyl groups // inferred from electronic annotation	---	---	NP_249032.1 // span:20-37,56-75,95-112,119-141,173-192,199-221,234-256 // numtm:7	---	This probe set was annotated using the Matching Probes based pipeline to a pseudoCAP identifier using 1 transcripts. // false // Matching Probes // A	PA0341(13)	PA0341 // product= prolipoprotein diacylglyceryl transferase; Class 2 gene= lgt function= Translation, post-translational modification, degradation ; Fatty acid and phospholipid metabolism // pseudoCAP // 13 // ---	---	-0.00163512	-0.0151236	0.988113	0.996614	-6.15347	0.0200142	0.185116	0.85537	0.990426
PA0342_thyA_at	P. aeruginosa Genome Array	Pseudomonas aeruginosa	2010-08-10	Exemplar sequence	Pseudomonas Genome Database	PA0342_thyA	PA0342 /GENE=thyA /DEF=thymidylate synthase /FUNCTION=Biosynthesis of cofactors, prosthetic groups and carriers; Nucleotide biosynthesis and metabolism	PA0342	---	---	---	gb|AE004091|AE004091:384733-385528 (+) // 100.0 //	thymidylate synthase	thyA	---	---	---	---	---	EC:2.1.1.45	---	---	---	---	---	---	---	---	---	---	---	---	Folate biosynthesis // --- /// One carbon pool by folate // --- /// Pyrimidine metabolism // ---	---	---	---	This probe set was annotated using the Design Representative Id based pipeline to a Pseudomonas Genome Database identifier using 1 transcripts. // false // Design Representative Id // R	PA0342	PA0342 // PA0342 /GENE=thyA /DEF=thymidylate synthase /FUNCTION=Biosynthesis of cofactors, prosthetic groups and carriers; Nucleotide biosynthesis and metabolism // pa // --- // ---	---	-0.0762896	-0.56084	0.582361	0.89711	-5.99582	0.0931925	0.6851	0.502689	0.985027
PA0343_at	P. aeruginosa Genome Array	Pseudomonas aeruginosa	2010-08-10	Exemplar sequence	Pseudomonas Genome Database	PA0343	PA0343 /DEF=hypothetical protein /FUNCTION=Hypothetical, unclassified, unknown	PA0343	---	---	---	gb|AE004091|AE004091:385554-386352 (-) // 100.0 //	---	---	---	---	---	---	Q9I6F0	---	---	---	---	---	---	---	---	---	---	---	---	---	---	---	---	---	This probe set was annotated using the Matching Probes based pipeline to a pseudoCAP identifier using 1 transcripts. // false // Matching Probes // A	PA0343(13)	PA0343 // product= hypothetical protein; Class 4 gene= function= Hypothetical, unclassified, unknown // pseudoCAP // 13 // ---	---	-0.0193839	-0.177626	0.861155	0.975277	-6.13762	0.00931347	0.0853449	0.933003	0.994213
PA0344_at	P. aeruginosa Genome Array	Pseudomonas aeruginosa	2010-08-10	Exemplar sequence	Pseudomonas Genome Database	PA0344	PA0344 /DEF=hypothetical protein /FUNCTION=Hypothetical, unclassified, unknown	PA0344	---	---	---	gb|AE004091|AE004091:386386-387766 (-) // 100.0 //	---	---	---	---	---	---	Q9I6E9	---	---	---	---	---	---	---	---	---	---	---	0005622 // intracellular // inferred from electronic annotation	0005525 // GTP binding // inferred from electronic annotation	---	---	---	---	This probe set was annotated using the Matching Probes based pipeline to a pseudoCAP identifier using 1 transcripts. // false // Matching Probes // A	PA0344(13)	PA0344 // product= hypothetical protein; Class 4 gene= function= Hypothetical, unclassified, unknown // pseudoCAP // 13 // ---	---	-0.0283902	-0.207297	0.838287	0.971072	-6.13185	-0.0442182	-0.322868	0.750807	0.987643
PA0345_at	P. aeruginosa Genome Array	Pseudomonas aeruginosa	2010-08-10	Exemplar sequence	Pseudomonas Genome Database	PA0345	PA0345 /DEF=hypothetical protein /FUNCTION=Membrane proteins; Hypothetical, unclassified, unknown	PA0345	---	---	---	gb|AE004091|AE004091:387758-389144 (-) // 100.0 //	---	---	---	---	---	---	Q9I6E8	---	---	---	---	---	---	---	---	---	---	---	---	---	---	---	NP_249036.1 // span:74-96,106-128,176-198,257-279 // numtm:4	---	This probe set was annotated using the Matching Probes based pipeline to a pseudoCAP identifier using 1 transcripts. // false // Matching Probes // A	PA0345(13)	PA0345 // product= hypothetical protein; Class 4 gene= function= Hypothetical, unclassified, unknown ; Membrane proteins // pseudoCAP // 13 // ---	---	0.299017	1.78422	0.0925845	0.622151	-4.6839	0.0610881	0.36451	0.720057	0.987643
[truncated: 5,525 more rows]
[truncated: 76 more columns]
